# Supplementary material for: Alternative Splicing Diversified the Heat Response and Evolutionary Strategy of Conserved Heat Shock Protein 90s in Hexaploid Wheat (Triticum aestivum L.)
Source: Front Genet. 2020 Nov 27;11:577897. doi: 10.3389/fgene.2020.577897 (PMC7729002; doi:10.3389/fgene.2020.577897)
Supplement: Supplementary file 10 [file Table_1.XLSX]

## Sheet: protein identity
Supplemental Table 1. Sequence identities between HSP90 proteins
	Traes2A01G033700.1	Traes2B01G047400.1	Traes2D01G033200.2	Traes5A01G260600.3	Traes5B01G258900.2	Traes5D01G268000.1	Traes7A01G242200.1	Traes7B01G149200.1	Traes7D01G241100.1	Traes5A01G101900.2	Traes5B01G106300.1	Traes5D01G113700.1	Traes5A01G251000.1	Traes5B01G249000.2	Traes5D01G258900.2	Traes7A01G529900.1	Traes7B01G446900.3	Traes7D01G517800.1
Traes2A01G033700.1
Traes2B01G047400.1	687/714 (96.2%)
Traes2D01G033200.2	696/712 (97.8%)	695/711 (97.7%)
Traes5A01G260600.3	599/701 (85.4%)	601/705 (85.2%)	601/703 (85.5%)
Traes5B01G258900.2	599/701 (85.4%)	601/705 (85.2%)	601/703 (85.5%)	699/700 (99.9%)
Traes5D01G268000.1	599/701 (85.4%)	601/705 (85.2%)	601/703 (85.5%)	699/700 (99.9%)	700/700 (100.0%)
Traes7A01G242200.1	613/708 (86.6%)	610/705 (86.5%)	614/706 (87.0%)	657/700 (93.9%)	658/700 (94.0%)	658/700 (94.0%)
Traes7B01G149200.1	613/708 (86.6%)	610/705 (86.5%)	614/706 (87.0%)	656/700 (93.7%)	657/700 (93.9%)	657/700 (93.9%)	697/700 (99.6%)
Traes7D01G241100.1	613/708 (86.6%)	610/705 (86.5%)	614/706 (87.0%)	657/700 (93.9%)	658/700 (94.0%)	658/700 (94.0%)	696/700 (99.4%)	695/700 (99.3%)
Traes5A01G101900.2	320/714 (44.8%)	318/718 (44.3%)	317/718 (44.2%)	313/721 (43.4%)	313/721 (43.4%)	313/721 (43.4%)	316/720 (43.9%)	317/720 (44.0%)	317/720 (44.0%)
Traes5B01G106300.1	319/714 (44.7%)	315/716 (44.0%)	318/718 (44.3%)	313/720 (43.5%)	313/720 (43.5%)	313/720 (43.5%)	315/720 (43.8%)	316/720 (43.9%)	316/720 (43.9%)	806/825 (97.7%)
Traes5D01G113700.1	321/714 (45.0%)	318/718 (44.3%)	319/718 (44.4%)	315/721 (43.7%)	315/721 (43.7%)	315/721 (43.7%)	317/720 (44.0%)	318/720 (44.2%)	318/720 (44.2%)	806/816 (98.8%)	806/823 (97.9%)
Traes5A01G251000.1	319/715 (44.6%)	319/712 (44.8%)	320/714 (44.8%)	329/713 (46.1%)	329/713 (46.1%)	329/713 (46.1%)	328/712 (46.1%)	328/712 (46.1%)	328/712 (46.1%)	494/789 (62.6%)	497/799 (62.2%)	498/784 (63.5%)
Traes5B01G249000.2	323/715 (45.2%)	320/712 (44.9%)	325/718 (45.3%)	331/714 (46.4%)	331/714 (46.4%)	331/714 (46.4%)	326/699 (46.6%)	326/699 (46.6%)	326/699 (46.6%)	496/790 (62.8%)	499/808 (61.8%)	500/785 (63.7%)	774/781 (99.1%)
Traes5D01G258900.2	322/715 (45.0%)	321/712 (45.1%)	322/714 (45.1%)	329/713 (46.1%)	329/713 (46.1%)	329/713 (46.1%)	329/712 (46.2%)	329/712 (46.2%)	329/712 (46.2%)	499/786 (63.5%)	499/793 (62.9%)	500/785 (63.7%)	772/781 (98.8%)	777/781 (99.5%)
Traes7A01G529900.1	361/750 (48.1%)	356/736 (48.4%)	356/733 (48.6%)	350/728 (48.1%)	350/728 (48.1%)	350/728 (48.1%)	352/734 (48.0%)	352/736 (47.8%)	353/734 (48.1%)	341/824 (41.4%)	334/823 (40.6%)	331/783 (42.3%)	332/742 (44.7%)	330/733 (45.0%)	336/759 (44.3%)
Traes7B01G446900.3	363/749 (48.5%)	359/736 (48.8%)	361/733 (49.2%)	348/728 (47.8%)	348/728 (47.8%)	348/728 (47.8%)	352/733 (48.0%)	352/735 (47.9%)	353/733 (48.2%)	340/818 (41.6%)	333/813 (41.0%)	331/782 (42.3%)	334/739 (45.2%)	334/739 (45.2%)	338/756 (44.7%)	801/807 (99.3%)
Traes7D01G517800.1	362/750 (48.3%)	358/737 (48.6%)	360/734 (49.0%)	348/727 (47.9%)	348/727 (47.9%)	348/727 (47.9%)	350/727 (48.1%)	350/729 (48.0%)	351/727 (48.3%)	338/813 (41.6%)	337/833 (40.5%)	329/777 (42.3%)	332/734 (45.2%)	332/734 (45.2%)	336/751 (44.7%)	802/807 (99.4%)	803/806 (99.6%)
