# Supplementary material for: Alternative Splicing Diversified the Heat Response and Evolutionary Strategy of Conserved Heat Shock Protein 90s in Hexaploid Wheat (Triticum aestivum L.)
Source: Front Genet. 2020 Nov 27;11:577897. doi: 10.3389/fgene.2020.577897 (PMC7729002; doi:10.3389/fgene.2020.577897)
Supplement: Supplementary file 11 [file Table_2.XLSX]

## Sheet: Motif information
Supplemental Table 2. Detail information of MEME motifs
NO.	Width(a.a.)	Sites	LLR (Log Likelihood Ratio)	E-value
Motif1	66	18	2816	3.0e-766
	KEVLG[DE][KR]V[EA]KVI[VI]S[DN]R[LV][VS][DS]SPC[CV]LVTG[EK][YF]GW[ST]ANMER[IL]MKAQ[AT]L[RG]D[TS]S[MS][GL][AG][YF]M[RS][SG][KR][KR][TV][MF]EINPE[HN][AP]
Motif2	53	18	2247	1.5e-595
	EL[IF]P[ER][YW]LSFVKG[IV]VDS[DEN]DLPLN[IV]SRE[TI]LQ[QE][NS][KR]I[LV][KR][VI][IM]RK[NR]LV[KR]K[CA][IF][DE][LM][FI]FEIA
Motif3	59	18	2529	8.6e-683
	F[AE][FY]QAE[IV][NS][QR]L[LM][DS]LI[IV][NH][ST][FL]YSNKE[IV]FLREL[IV]SN[AS]SDALDK[IL]RF[EL]S[LV]TD[KP]SKLD[AD][GQ]PELFI
Motif4	70	18	2880	6.2e-760
	ENKEDY[AN]KF[WY]EAF[GS]K[NF]LKLG[CIV][HI]EDS[QT]NR[KT][KR][LI]A[EP]LLR[FY]HS[ST]KSGD[ED]L[TI]SL[DK][DE]YV[TE]RMKEGQ[KN][DA]IYYI[TA]G[ED]S
Motif5	53	18	2175	2.6e-560
	[SD]DL[VG][NT][NI][LA]G[TS][IG][AT]R[SK][GF][TL]K[AE][FL][MK]EAL[EQA]AGADV[SN][LM]IGQFGVGFYSA[YF]LVA[ED][KR]VVV[TS][TS]K
Motif6	52	18	2103	8.5e-537
	KK[KT]K[KT][IV]KE[VK][SY][HW][ED]W[EN]LIN[KE][QT]KPIW[LM]R[KN]P[EK]E[IV][ST][KE]EEY[AN][AE]FYK[SK]L[TF]N[DE][WF][EL][DE][HP]LAV
Motif7	68	18	2578	1.4e-628
	DDEQYVWESQ[AS]GGSFTV[TE][ER]DTEGE[LP]LGRGTKITLYLKDDQ[KL]E[YF][LA]E[EP]RR[IL][KQ]DLVK[KN][HY]S[EQ]F[IV]S[FY]PI[YS][LT]W[TQ]
Motif8	59	18	2150	3.8e-497
	K[AS][VA][EK]N[SA]PFLEKLKKKGYEV[LI]Y[ML][VI]D[AP]IDE[YV][AS]I[GQ][QN]LKE[YF][EK][GD]KK[FL]V[SD][AI][ST]KE[GD]LKL[DG][DE][ES]EEEK
Motif9	59	18	2116	1.5e-479
	I[MI][KE]ELR[KA][RA][AC]DAD[KP][ND][DS]K[SE][VA]KD[LA]VMLL[FY]ET[AS]L[LI][TS]SGF[ST][LP][DE]DPN[TD][FL][GA][GT][RK]I[HY]RM[LM]KL[GA]LS[IG]D[EW]
Motif10	41	18	1553	1.9e-359
	HF[ST][VT]EG[QE][LV]EF[KR][AS]VL[FY]VPKRAPFDLF[DE]T[KR]KKAN[NK]IKL[YK]V[RV]R[VR]
Motif11	30	18	799	4e-91
	EKTTEKE[IV][SE]DDEDE[DES]EK[KE][DT]TEE[GE][EK][VP]E[ED][VD]DE
Motif12	59	6	755	1.1e-71
	P[DS][PA][AP][KP][KR][LS][QV][TV]N[AP][ED][EP][GS][SV][DS][ER][LV]G[DG][FK][PR][KL][VL][ES][EV][KL][LA][AG][AP][KV][LP][HN]G[LA][ES][ST][DL]S[ES][LV][KV][LQ]RES[AE][LS][IV][GS]R[KR][TY][EL][RS][NS][AS]A[AE]
Motif13	67	3	584	4.3e-69
	MAPALSRTLGPSSVAALRPSPSRG[LP][PL]RAALAPQGRRPAGARGVRWEAGRGRLVGARCASAVAEK[AT]AG
Motif14	30	3	267	3.1e-29
	MLGASRRSLCAGAAARRHAAAFAVSGDAAA
Motif15	30	3	262	2.4e-26
	QPQPAQPSQQPA[AS]PSSSEPEPLEAEVVEPV
