# Supplementary material for: Alternative Splicing Diversified the Heat Response and Evolutionary Strategy of Conserved Heat Shock Protein 90s in Hexaploid Wheat (Triticum aestivum L.)
Source: Front Genet. 2020 Nov 27;11:577897. doi: 10.3389/fgene.2020.577897 (PMC7729002; doi:10.3389/fgene.2020.577897)
Supplement: Supplementary file 12 [file Table_3.XLSX]

## Sheet: TaHSP90_isoform_information
Supplementary Table 3. Information of TaHSP90 isoforms.
IsoformID	GeneID	TaHSP90s	Isoform length	Number of PacBio reads	Total junction reads1	Exon_number	Novel Isoform	Isoform Type	HATPase_C Domain2	HSP90 Domain2	Sequence (5'-3')	Exon 1	Intron 1	Exon 2	Intron 2	Exon 3	Intron 3	Exon 4	Intron 4	Exon 5	Intron 5	Exon 6	Intron 6	Exon 7	Intron 7	Exon 8	Intron 8	Exon 9	Intron 9	Exon 10	Intron 10	Exon 11	Intron 11	Exon 12	Intron 12	Exon 13	Intron 13	Exon 14	Intron 14	Exon 15	Intron 15	Exon 16	Intron 16	Exon 17	Intron 17	Exon 18	Intron 18	Exon 19	Intron 19
TraesCS2A01G033700.1	TraesCS2A01G033700	TaHSP90AA-2A	2124	57	44720;111355;	3	No	major	Intact	Intact	ATGGCGTCGGACGTGCAGATGGAGACGGAGACCTTCGCGTTCCAGGCGGAGATCAACCAGCTGCTCTCGCTCATCATCAACACCTTCTACTCCAACAAGGAGATCTTCCTCCGCGAGCTCATATCAAACTCGTCAGACGCGCTTGACAAGATCCGGTTCGAGAGCCTGACAGACAAGAGCAAGCTCGACGCGCAGCCGGAGCTCTTCATCCGCCTCGTCCCCGACAAGGCCAACAAGACGCTCTCCATCATCGACAGCGGCGTCGGCATGACCAAGTCAGACCTTGTGAACAACCTGGGCACCATCGCGCGCTCGGGCACCAAGGAGTTCATGGAGGCGCTGCAGGCGGGCGCGGACGTGAGCATGATCGGCCAGTTCGGGGTCGGCTTCTACTCGGCC…	138 bp	155 bp	142 bp	324 bp	1844 bp	/
chr2A.37.1	TraesCS2A01G033700	TaHSP90AA-2A	1152	1 and PID >99%	0;	2	Yes	rare	/	/	ACAAGGACAAGGACGAGAGCAAGAAGAAGACGAAGAAGGTGAAGGAGGTGAGCCACGAGTGGGCGCAGATCAACAAGCAGAAGCCCATCTGGCTGCGCAAGCCGGAGGAGATCAGCAAGGAGGAGTACGCGTCCTTCTACAAGAGCATCACCAACGACTGGGAGGACCACCTCGCCGTGAAGCACTTCTCGGTGGAGGGGCAGCTGGAGTTCAAGGCGGTGCTCTTCGTGCCCCGCCGCGCCCCCTTCGACCTCTTCGACACCCGCAAGAAGATGAACAACATCAAGCTCTACGTGCGCCGCGTCTTCATCATGGACAACTGCGAGGAGCTCATCCCGGAGTGGCTGGGCTTCGTCAAGGGCGTCGTCGACTCGGACGACCTCCCCCTCAACATCTCCC…	/	/	/	/	5' 456 bp shorter, internal 492 bp skipping, 3' 256 bp longer	/
chr2A.37.2	TraesCS2A01G033700	TaHSP90AA-2A	2847	7	111355;	2	Yes	minor	/	Intact	AATCTGTCTGTCCCCAAACCTCTTCCCGCAGCGCGACAAGCAAGCGATCAGAGCAATCAACGCAGCGAATCGGCCGAGGAATCAGCAGCCCACCCAGCCATCTTCCCCCAATTTCCCTTCGAGAAGTGGCAGCGGAGACGGCAATGGCGTCGGACGTGCAGATGGAGACGGAGACCTTCGCGTTCCAGGCGGAGATCAACCAGCTGCTCTCGCTCATCATCAACACCTTCTACTCCAACAAGGAGATCTTCCTCCGCGAGCTCATATCAAACTCGTCAGACGCGCTTGACAAGATCCGGTTCGAGAGCCTGACAGACAAGAGCAAGCTCGACGCGCAGCCGGAGCTCTTCATCCGCCTCGTCCCCGACAAGGCCAACAAGACGCTCTCCATCATCGACA…	5' 143 bp longer	same	same	IR	3' 256 bp longer	/
chr2A.37.3	TraesCS2A01G033700	TaHSP90AA-2A	2114	1 and PID >99%	0;	2	Yes	minor	/	Intact	AATCTGTCTGTCCCCAAACCTCTTCCCGCAGCGCGACAAGCAAGCGATCAGAGCAATCAACGCAGCGAATCGGCCGAGGAATCAGCAGCCCACCCAGCCATCTTCCCCCAATTTCCCTTCGAGAAGTGGCAGCGGAGACGGCAATGGCGTCGGACGTGCAGATGGAGACGGAGACCTTCGCGTTCCAGGCGGAGATCAACCAGCTGCTCTCGCTCATCATCAACGTCACCCTCGACACGGAGGGCGAGCGGCTCGGCCGCGGCACCAAGATCACGCTCTTCCTCAAGGACGACCAGCTCGAGTACCTCGAGGAGCGCCGCCTCAAGGACCTCGTCAAGAAGCACTCGGAGTTCATCAGCTACCCCATCTACCTCTGGACCGAGAAGACCACCGAGAAGG…	5' 143 bp longer, 3' 58 bp alternative splicing	same	skipping	same	3' 255 bp longer	/
chr2A.37.5	TraesCS2A01G033700	TaHSP90AA-2A	2265	1 and PID >99%	0;111355;	3	Yes	major	/	Intact	AATCTGTCTGTCCCCAAACCTCTTCCCGCAGCGCGACAAGCAAGCGATCAGAGCAATCAACGCAGCGAATCGGCCGAGGAATCAGCAGCCCACCCAGCCATCTTCCCCCAATTTCCCTTCGAGAAGTGGCAGCGGAGACGGCAATGGCGTCGGACGTGCAGATGGAGACGGAGACCTTCGCGTTCCAGGCGGAGATCAACCAGCTGCTCTCGCTCATCATCAACACCTTCTACTCCAACAAGGAGATCTTCCTCCGCGAGCTCATATCAAACTCGTCAGACGCGCTTGACAAGATCCGGTTCGAGAGCCTGACAGACAAGAGCAAGCTCGACGCGCAGCCGGAGCTCTTCATCCGCCTCGTCCCCGACAAGGCCAACAAGACGCTCTCCATCATCGACA…	5' 143 bp longer	same	3' 5 bp alternative splicing	same	5' 253 bp alternative splicing, 3' 256 bp longer	/
TraesCS2B01G047400.1	TraesCS2B01G047400	TaHSP90AA-2B	2139	26	31634;81469;	3	No	major	Intact	Intact	ATGGCGACGGACGTGCAGATGGGCGGCGGCGCGGCGGAGGCGGAGACCTTCGCGTTCCAGGCGGAGATCAACCAGCTGCTCTCGCTCATCATCAACACCTTCTACTCCAACAAGGAGATCTTCCTCCGCGAGCTCATCTCCAACTCCTCAGATGCGCTTGACAAGATCCGGTTCGAGAGCCTCACCGACAAGAGCAAGCTGGACGCGCAGCCGGAGCTCTTCATCCGCCTCGTCCCCGACAAGGCCACCAAGACGCTCTCCATCATCGACAGCGGCGTCGGCATGACAAAGTCAGACCTTGTGAACAACCTGGGCACCATCGCGCGCTCCGGCACCAAGGAGTTCATGGAGGCGCTTCAGGCGGGCGCGGACGTGAGCATGATCGGCCAGTTCGGGGTC…	153 bp	150 bp	142 bp	182 bp	1844 bp	/
chr2B.52.1	TraesCS2B01G047400	TaHSP90AA-2B	2756	1 and PID >99%	81469;	2	Yes	major	/	Intact	AATCTGTCTGTTTGTTCCCAAATCTCTTCTCTCAGCGCGACAACCAAGCACCGCAGCGAGCGAATCCGAATCGGCGGCATTGCACGCAGCGAGGAACCCACCCACCGACCCATCCAATCCATCTCCCCCCAACCCAATCTTCCGGCGAAAGAGAGGCCATGGCGACGGACGTGCAGATGGGCGGCGGCGCGGCGGAGGCGGAGACCTTCGCGTTCCAGGCGGAGATCAACCAGCTGCTCTCGCTCATCATCAACACCTTCTACTCCAACAAGGAGATCTTCCTCCGCGAGCTCATCTCCAACTCCTCAGATGCGCTTGACAAGATCCGGTTCGAGAGCCTCACCGACAAGAGCAAGCTGGACGCGCAGCCGGAGCTCTTCATCCGCCTCGTCCCCGACA…	5'158 bp longer	same	same	IR	3' 277 bp longer	/
chr2B.52.2	TraesCS2B01G047400	TaHSP90AA-2B	1446	1 and PID >99%	0;	2	Yes	minor	/	Truncated	CAACGACTGGGAGGATCACCTCGCCGTGAAGCACTTCTCGGTGGAGGGGCAGCTGGAGTTCAAGGCGGTGCTCTTCGTGCCCCGCCGCGCGCCCTTCGACCTCTTCGACACCCGCAAGAAGATGAACAACATCAAGCTCTACGTGCGCCGCGTCTTCATCATGGACAACTGCGAGGAGCTCATCCCGGAGTGGCTGGGCTTCGTCAAGGGCGTCGTCGACTCGGACGACCTCCCCCTCAACATCTCCCGCGAGACGCTGCAGCAGAACAAGATCCTCAAGGTCATCCGCAAGAACCTCGTCAAGAAGTGCATCGAGCTCTTCTTCGAGATCGCAGAGAACAAGGAGGACTACGCAAAGTTCTACGAGGCCTTCTCCAAGAACCTCAAGCTGGGCGTGCA…	/	/	/	/	5' 601 bp shorter, internal 74 bp skipping, 3' 275 bp longer	/
chr2B.52.3	TraesCS2B01G047400	TaHSP90AA-2B	1687	1 and PID >99%	0;	2	Yes	minor	/	Truncated	GGAGCGCCGCCTCAAGGACCTCGTCAAGAAGCACTCGGAGTTCATCAGCTACCCCATCTACCTCTGGACCGAGAAGACCACCGAGAAGGAGATCAGCGACGACGAAGACGATGATTCTGCAGAAAAGAAGGAGGGCGAGGTCGAGGAGGTCGACGACGACTCCGAGAACAAGGACAAGAAGAAGACGAAGAAGGTGAAGGAGGTGAGCCACGAGTGGGCGCAGATCAACAAGCAGAAGCCCATCTGGCTGCGCAAGCCGGAGGAGATCAGCAAGGAGGAGTACGCGTCCTTCTACAAGAGCATCACCAACGACTGGGAGGATCACCTCGCCGTGAAGCACTTCTCGGTGGAGGGGCAGCTGGAGTTCAAGGCGGTGCTCTTCGTGCCCCGCCGCGCGCC…	/	/	/	/	5' 295 bp shorter, internal 138 bp skipping, 3' 274 bp longer	/
chr2B.52.4	TraesCS2B01G047400	TaHSP90AA-2B	1874	1 and PID >99%	0;	2	Yes	rare	/	Truncated	CGAGCAGTATGTGTGGGAGTCGCAGGCGGGAGGCTCCTTCACCGTCACCCTCGACACGGAGGGCGAGCGGCTCGGCCGCGGCACCAAGATCACGCTCTTCCTCAAGGACGACCAGCTCGAGTACCTGGAGGAGCGCCGCCTCAAGGACCTCGTCAAGAAGCACTCGGAGTTCATCAGCTACCCCATCTACCTCTGGACCGAGAAGACCACCGAGAAGGAGATCAGCGACGACGAAGACGATGATTCTGCAGAAAAGAAGGAGGGCGAGGTCGAGGAGGTCGACGACGACTCCGAGAACAAGGACAAGAAGAAGACGAAGAAGGTGAAGGAGGTGAGCCACGAGTGGGCGCAGATCAACAAGCAGAAGCCCATCTGGCTGCGCAAGCCGGAGGAGATCAG…	/	/	/	/	5' 166 bp shorter, internal 58 bp skipping, 3' 252 bp longer	/
chr2B.52.6	TraesCS2B01G047400	TaHSP90AA-2B	2095	1 and PID >99%	0;31634;81469;	4	Yes	minor	Truncated	Truncated	CGGCGGAGGCGGAGACCTTCGCGTTCCAGGCGGAGATCAACCAGCTGCTCTCGCTCATCATCAACACCTTCTACTCCAACAAGGAGATCTTCCTCCGCGAGCTCATCTCCAACTCCTCAGATGCGCTTGACAAGATCCGGTTCGAGAGCCTCACCGACAAGAGCAAGCTGGACGCGCAGCCGGAGCTCTTCATCCGCCTCGTCCCCGACAAGGCCACCAAGACGCTCTCCATCATCGACAGCGGCGTCGGCATGACAAAGTCAGACCTTGTGAACAACCTGGGCACCATCGCGCGCTCCGGCACCAAGGAGTTCATGGAGGCGCTTCAGGCGGGCGCGGACGTGAGCATGATCGGCCAGTTCGGGGTCGGCTTCTACTCGGCCTACCTCGTCGCCGAGA…	5' 31 bp shorter	same	same	same	internal 290 bp skipping, 3' 275 bp longer	/
TraesCS2D01G033200.2	TraesCS2D01G033200	TaHSP90AA-2D	2139	41	61519;144635;	3	No	major	Intact	Intact	ATGGCGGACGTGCAGATGGGCGGCGGCGCGGCGGAGACGGAGACGTTCGCGTTCCAGGCGGAGATCAACCAGCTGCTCTCGCTCATCATCAACACCTTCTACTCCAACAAGGAGATCTTCCTCCGCGAGCTCATCTCCAACTCATCTGATGCGCTTGACAAGATCCGGTTCGAGAGCCTGACCGACAAGAGCAAGCTCGACGCGCAGCCGGAGCTCTTCATCCGACTCGTCCCCGACAAGGCCAACAAGACGCTCTCCATCATCGACAGTGGCGTCGGCATGACCAAGTCAGACCTTGTGAACAACCTGGGCACCATCGCGCGCTCCGGCACTAAGGAGTTCATGGAGGCGCTGCAGGCGGGGGCGGACGTGAGCATGATCGGCCAGTTCGGGGTCGGC…	150 bp	127 bp	142 bp	225 bp	1847 bp	/
TraesCS2D01G033200.1	TraesCS2D01G033200	TaHSP90AA-2D	2133	0	61519;651;	3	No	rare	Truncated	Intact	ATGGGCGGCGGCGCGGCGGAGACGGAGACGTTCGCGTTCCAGGCGGAGATCAACCAGCTGCTCTCGCTCATCATCAACACCTTCTACTCCAACAAGGAGATCTTCCTCCGCGAGCTCATCTCCAACTCATCTGATGTATGTTATGCGCTTGACAAGATCCGGTTCGAGAGCCTGACCGACAAGAGCAAGCTCGACGCGCAGCCGGAGCTCTTCATCCGACTCGTCCCCGACAAGGCCAACAAGACGCTCTCCATCATCGACAGTGGCGTCGGCATGACCAAGTCAGACCTTGTGAACAACCTGGGCACCATCGCGCGCTCCGGCACTAAGGAGTTCATGGAGGCGCTGCAGGCGGGGGCGGACGTGAGCATGATCGGCCAGTTCGGGGTCGGCTTCTAC…	5' 15 bp shorter	5' 9 bp IR	same	same	same	/
chr2D.38.1	TraesCS2D01G033200	TaHSP90AA-2D	2893	5	144635;	2	Yes	minor	/	Intact	ATCTGTCTGTCCCCAAATCTCTTCTCTCAGCGCGACAAGCAAGCACCGCGATTACCACCGCAGCGAGCGAATCGAGTCGCATTGCACGCAGCGAGCGAACCCACCCACTGTTCAATCCAGCTTCTTCCCGCCCAACCCAACCCAATCTTGTGCGATTTTCCGGTGACAGCCATGGCGGACGTGCAGATGGGCGGCGGCGCGGCGGAGACGGAGACGTTCGCGTTCCAGGCGGAGATCAACCAGCTGCTCTCGCTCATCATCAACACCTTCTACTCCAACAAGGAGATCTTCCTCCGCGAGCTCATCTCCAACTCATCTGATGCGCTTGACAAGATCCGGTTCGAGAGCCTGACCGACAAGAGCAAGCTCGACGCGCAGCCGGAGCTCTTCATCCGACTC…	5' 171 bp longer	IR	same	same	3'358 bp longer	/
chr2D.38.2	TraesCS2D01G033200	TaHSP90AA-2D	1182	1 and PID >99%	0;	2	Yes	major	/	Truncated	ACATCAAGCTCTACGTGCGCCGCGTCTTCATCATGGACAACTGCGAGGAGCTCATCCCGGAGTGGCTGGGCTTCGTCAAGGGCGTCGTCGACTCGGACGACCTCCCCCTCAACATCTCCCGGGAGACGCTGCAGCAGAACAAGATCCTCAAGGTCATCCGCAAGAACCTCGTCAAGAAGTGCATCGAGCTCTTCTTCGAGATCGCCGAGAATAAAGAGGACTACGCCAAGTTCTACGAGGCCTTCTCCAAGAACCTCAAGCTGGGCGTGCACGAGGACTCGCAGAACCGCGCCAAGCTCGCCGACCTCCTCCGCTACCACTCCACCAAGAGCGGCGACGACCTCACCAGCCTCAAGGACTACGTCACCCGACCAAGGAGGGGCTCAAGCTCGACGAAGA…	/	/	/	/	5' 735 bp shorter, internal 186 bp skipping, 3' 254 bp longer	/
chr2D.38.4	TraesCS2D01G033200	TaHSP90AA-2D	2042	1 and PID >99%	0;144635;	3	Yes	minor	/	Truncated	CATCTGTCTGTCCCCAAATCTCTTCTCTCAGCGCGACAAGCAAGCACCGCGATTACCACCGCAGCGAGCGAATCGAGTCGCATTGCACGCAGCGAGCGAACCCACCCACTGTTCAATCCAGCTTCTTCCCGCCCAACCCAACCCAATCTTGTGCGATTTTCCGGTGACAGCCATGGCGGACGTGCAGATGGGCGGCGGCGCGGCGGAGACGGAGACGTTCGCGTTCCAGGCGGAGATCAACCAGCTGCTCTCGCTCATCATCAACACCTTCTACTCCAACAAGGAGATCTTCCTCCGCGAGCTCATCTCCAACTCATCTGATGCGCTTGACAAGATCCGGTTCGAGAGCCTGACCGACAAGAGCAAGCTCGACGCGCAGCCGGAGCTCTTCATCCGACT…	5' 172 bp longer	same	3' 45 bp alternative splicing	same	5' 477 bp alternative splicing, 3' 253 bp longer	/
chr2D.38.5	TraesCS2D01G033200	TaHSP90AA-2D	2064	1 and PID >99%	0;61519;144635;	4	Yes	minor	Intact	Truncated	TCTGTCTGTCCCCAAATCTCTTCTCTCAGCGCGACAAGCAAGCACCGCGATTACCACCGCAGCGAGCGAATCGAGTCGCATTGCACGCAGCGAGCGAACCCACCCACTGTTCAATCCAGCTTCTTCCCGCCCAACCCAACCCAATCTTGTGCGATTTTCCGGTGACAGCCATGGCGGACGTGCAGATGGGCGGCGGCGCGGCGGAGACGGAGACGTTCGCGTTCCAGGCGGAGATCAACCAGCTGCTCTCGCTCATCATCAACACCTTCTACTCCAACAAGGAGATCTTCCTCCGCGAGCTCATCTCCAACTCATCTGATGCGCTTGACAAGATCCGGTTCGAGAGCCTGACCGACAAGAGCAAGCTCGACGCGCAGCCGGAGCTCTTCATCCGACTCG…	5' 170 bp longer	same	same	same	internal 503 bp skipping, 3' 256 bp longer	/
chr2D.38.6	TraesCS2D01G033200	TaHSP90AA-2D	2091	1 and PID >99%	0;61519;144635;	4	Yes	rare	Intact	Truncated	ATCTGTCTGTCCCCAAATCTCTTCTCTCAGCGCGACAAGCAAGCACCGCGATTACCACCGCAGCGAGCGAATCGAGTCGCATTGCACGCAGCGAGCGAACCCACCCACTGTTCAATCCAGCTTCTTCCCGCCCAACCCAACCCAATCTTGTGCGATTTTCCGGTGACAGCCATGGCGGACGTGCAGATGGGCGGCGGCGCGGCGGAGACGGAGACGTTCGCGTTCCAGGCGGAGATCAACCAGCTGCTCTCGCTCATCATCAACACCTTCTACTCCAACAAGGAGATCTTCCTCCGCGAGCTCATCTCCAACTCATCTGATGCGCTTGACAAGATCCGGTTCGAGAGCCTGACCGACAAGAGCAAGCTCGACGCGCAGCCGGAGCTCTTCATCCGACTC…	5' 171 bp longer	same	same	same	internal 477 bp skipping, 3' 256 bp longer	/
chr2D.38.7	TraesCS2D01G033200	TaHSP90AA-2D	2365	1 and PID >99%	0;61519;144635;	4	Yes	rare	Truncated	Intact	ATCTGTCTGTCCCCAAATCTCTTCTCTCAGCGCGACAAGCAAGCACCGCGATTACCACCGCAGCGAGCGAATCGAGTCGCATTGCACGCAGCGAGCGAACCCACCCACTGTTCAATCCAGCTTCTTCCCGCCCAACCCAACCCAATCTTGTGCGATTTTCCGGTGACAGCCATGGCGGACGTGCAGATGGGCGGCGGCGCGGCGGAGACGGAGACGTTCGCGTTCCAGGCGGAGATCAACCAGCTGCTCTCGCTCATCATCAACACCTTCTACTCCAACAAGGAGATCTTCCTCCGCGAGCTCATCTCCAACTCATCTGATGCGCTTGACAAGATCCGGTTCGAGAGCCTGACCGACAAGAGCAAGCTCGACGCGCAGCCGGAGCTCTTCATCCGACTC…	5' 171 bp longer	same	same	same	internal 203 bp skipping, 3' 256 bp longer	/
TraesCS5A01G260600.3	TraesCS5A01G260600	TaHSP90AB-5A	2103	69	40808;35534;	3	No	major	Intact	Intact	ATGGCGACGGAGACCGAGACCTTCGCCTTCCAGGCCGAGATCAACCAGCTCCTCTCGCTCATCATCAACACCTTCTACTCCAACAAGGAGATCTTCCTCCGCGAGCTCATCTCCAACTCCTCCGATGCCTTGGACAAGATCAGGTTCGAGAGCCTCACGGACAAGAGCAAGCTCGATGCGCAGCCCGAGCTCTTCATCCACATCATCCCCGACAAGGCGACCAGCACGCTCACGATCGTCGACAGCGGCATTGGCATGACCAAGTCGGACCTCGTCAACAACCTCGGGACCATCGCCAGGTCGGGGACCAAGGAGTTCATGGAGGCACTCGCTGCCGGCGCTGACGTGTCCATGATTGGGCAGTTCGGTGTTGGGTTCTACTCCGCCTACCTCGTCGCC…	126 bp	214 bp	423 bp	942 bp	1554 bp	/
TraesCS5A01G260600.1	TraesCS5A01G260600	TaHSP90AB-5A	1899	0	1191;40808;35534;	4	No	rare	Intact	Truncated	ATGGCGACGGAGACCGAGACCTTCGCCTTCCAGGCCGAGATCAACCAGCTCCTCTCGCTCATCATCAACACCTTCTACTCCAACAAGGAGATCTTCCTCCGCGAGCTCATCTCCAACTCCTCCGATGCCTTGGACAAGATCAGGTTCGAGAGCCTCACGGACAAGAGCAAGCTCGATGCGCAGCCCGAGCTCTTCATCCACATCATCCCCGACAAGGCGACCAGCACGCTCACGATCGTCGACAGCGGCATTGGCATGACCAAGTCGGACCTCGTCAACAACCTCGGGACCATCGCCAGGTCGGGGACCAAGGAGTTCATGGAGGCACTCGCTGCCGGCGCTGACGTGTCCATGATTGGGCAGTTCGGTGTTGGGTTCTACTCCGCCTACCTCGTCGCC…	same	same	same	same	internal 204 bp skipping	/
TraesCS5A01G260600.2	TraesCS5A01G260600	TaHSP90AB-5A	1917	0	782;40808;35534;	4	No	rare	Intact	Truncated	ATGGCGACGGAGACCGAGACCTTCGCCTTCCAGGCCGAGATCAACCAGCTCCTCTCGCTCATCATCAACACCTTCTACTCCAACAAGGAGATCTTCCTCCGCGAGCTCATCTCCAACTCCTCCGATGCCTTGGACAAGATCAGGTTCGAGAGCCTCACGGACAAGAGCAAGCTCGATGCGCAGCCCGAGCTCTTCATCCACATCATCCCCGACAAGGCGACCAGCACGCTCACGATCGTCGACAGCGGCATTGGCATGACCAAGTCGGACCTCGTCAACAACCTCGGGACCATCGCCAGGTCGGGGACCAAGGAGTTCATGGAGGCACTCGCTGCCGGCGCTGACGTGTCCATGATTGGGCAGTTCGGTGTTGGGTTCTACTCCGCCTACCTCGTCGCC…	same	same	same	same	internal 186 bp skipping	/
TraesCS5A01G260600.4	TraesCS5A01G260600	TaHSP90AB-5A	1419	0	203;40808;35534;	4	No	minor	Intact	Truncated	ATGGCGACGGAGACCGAGACCTTCGCCTTCCAGGCCGAGATCAACCAGCTCCTCTCGCTCATCATCAACACCTTCTACTCCAACAAGGAGATCTTCCTCCGCGAGCTCATCTCCAACTCCTCCGATGCCTTGGACAAGATCAGGTTCGAGAGCCTCACGGACAAGAGCAAGCTCGATGCGCAGCCCGAGCTCTTCATCCACATCATCCCCGACAAGGCGACCAGCACGCTCACGATCGTCGACAGCGGCATTGGCATGACCAAGTCGGACCTCGTCAACAACCTCGGGACCATCGCCAGGTCGGGGACCAAGGAGTTCATGGAGGCACTCGCTGCCGGCGCTGACGTGTCCATGATTGGGCAGTTCGGTGTTGGGTTCTACTCCGCCTACCTCGTCGCC…	same	same	same	same	internal 110 bp skipping, 3' 574 bp shorter	/
chr5A.644.1	TraesCS5A01G260600	TaHSP90AB-5A	3294	1 and PID >99%	35534;	2	Yes	minor	/	Intact	CCTCTCAAAACCCCTCCTAACCCTAGCCGCCTCCCGCACGCTTCTCCTCCGCCTCGAGCAGCTCAGGGACGCGCGCAGCCATGGCGACGGAGACCGAGACCTTCGCCTTCCAGGCCGAGATCAACCAGCTCCTCTCGCTCATCATCAACACCTTCTACTCCAACAAGGAGATCTTCCTCCGCGAGCTCATCTCCAACTCCTCCGATGCCTTGGACAAGATCAGGTTCGAGAGCCTCACGGACAAGAGCAAGCTCGATGCGCAGCCCGAGCTCTTCATCCACATCATCCCCGACAAGGCGACCAGCACGCTCACGATCGTCGACAGCGGCATTGGCATGACCAAGTCGGACCTCGTCAACAACCTCGGGACCATCGCCAGGTCGGGGACCAAGGAGTTCA…	5' 80 bp longer	same	same	IR	3' 169 bp longer	/
chr5A.644.2	TraesCS5A01G260600	TaHSP90AB-5A	1167	1 and PID >99%	0;	2	Yes	major	/	Truncated	AACCCTAGCCGCCTCCCGCACGCTTCTCCTCCGCCTCGAGCAGCTCAGGGACGCGCGCAGCCATGGCGACGGAGACCGAGACCTTCGCCTTCCAGGCCGAGATCAACGGAGGACTACAACAAGTTCTACGAGGCCTTCTCCAAGAACCTCAAGCTTGGCATCCACGAGGACTCCCAGAACAGGACCAAGATTGCTGAGCTTCTGAGGTACCACTCCACCAAGAGTGGTGATGAGCTGACGAGCCTCAAGGACTATGTGACTAGGATGAAGGAGGGACAGAACGAGATCTACTACATCACCGGTGAGAGCAAGAAGGCTGTGGAGAACTCTCCCTTCCTTGAGAAGCTGAAGAAGAAGGGCTATGAGGTCATCTACATGGTTGACGCCATTGATGAGTAT…	5' 62 bp longer, 3' 81 bp alternative splicing	same	skipping	same	5' 662 bp alternative splicing, 3' 168 bp longer	/
TraesCS5B01G258900.2	TraesCS5B01G258900	TaHSP90AB-5B	2103	38	54334;38304;	3	No	major	Intact	Intact	ATGGCGACGGAGACCGAGACCTTCGCCTTCCAGGCCGAGATCAACCAGCTCCTCTCGCTCATCATCAACACCTTCTACTCCAACAAGGAGATCTTCCTCCGCGAGCTCATCTCCAACTCCTCCGATGCCTTGGACAAGATCAGGTTCGAGAGCCTCACGGACAAGAGCAAGCTCGATGCGCAGCCCGAGCTCTTCATCCACATCATCCCCGACAAGGCGACCAACACGCTCACGATCGTCGACAGCGGCATTGGCATGACCAAGTCGGACCTCGTCAACAACCTCGGGACCATCGCCAGGTCGGGGACCAAGGAGTTCATGGAGGCCCTCGCCGCCGGCGCCGACGTGTCCATGATTGGGCAGTTTGGTGTCGGTTTCTACTCCGCCTACCTCGTCGCC…	126 bp	222 bp	423 bp	940 bp	1554 bp	/
TraesCS5B01G258900.1	TraesCS5B01G258900	TaHSP90AB-5B	1992	0	2082;54334;38304;	4	No	rare	Intact	Truncated	ATGGCGACGGAGACCGAGACCTTCGCCTTCCAGGCCGAGATCAACCAGCTCCTCTCGCTCATCATCAACACCTTCTACTCCAACAAGGAGATCTTCCTCCGCGAGCTCATCTCCAACTCCTCCGATGCCTTGGACAAGATCAGGTTCGAGAGCCTCACGGACAAGAGCAAGCTCGATGCGCAGCCCGAGCTCTTCATCCACATCATCCCCGACAAGGCGACCAACACGCTCACGATCGTCGACAGCGGCATTGGCATGACCAAGTCGGACCTCGTCAACAACCTCGGGACCATCGCCAGGTCGGGGACCAAGGAGTTCATGGAGGCCCTCGCCGCCGGCGCCGACGTGTCCATGATTGGGCAGTTTGGTGTCGGTTTCTACTCCGCCTACCTCGTCGCC…	same	same	same	same	internal 113 bp skipping	/
TraesCS5B01G258900.3	TraesCS5B01G258900	TaHSP90AB-5B	1947	0	54334;185;38304;	4	No	minor	/	Intact	ATGGCGACGGAGACCGAGACCTTCGCCTTCCAGGCCGAGATCAACCAGCTCCTCTCGCTCATCATCAACACCTTCTACTCCAACAAGGAGATCTTCCTCCGCGAGCTCATCTCCAACTCCTCCGATGCCTTGGACAAGATCAGGTCGGGGACCAAGGAGTTCATGGAGGCCCTCGCCGCCGGCGCCGACGTGTCCATGATTGGGCAGTTTGGTGTCGGTTTCTACTCCGCCTACCTCGTCGCCGAGAGGGTTGTCGTCACCACCAAGCACAACGACGACGAGCAGTACGTGTGGGAGTCCCAGGCCGGTGGCTCCTTCACCGTCACTCGTGATACGTCTGGGGAGCAGCTCGGCAGGGGTACCAAGATGGTCCTCTACCTCAAGGACGACCAGATGGAA…	same	same	internal 158 bp skipping	same	same	/
TraesCS5B01G258900.4	TraesCS5B01G258900	TaHSP90AB-5B	1419	0	161;54334;38304;	4	No	rare	Intact	Truncated	ATGGCGACGGAGACCGAGACCTTCGCCTTCCAGGCCGAGATCAACCAGCTCCTCTCGCTCATCATCAACACCTTCTACTCCAACAAGGAGATCTTCCTCCGCGAGCTCATCTCCAACTCCTCCGATGCCTTGGACAAGATCAGGTTCGAGAGCCTCACGGACAAGAGCAAGCTCGATGCGCAGCCCGAGCTCTTCATCCACATCATCCCCGACAAGGCGACCAACACGCTCACGATCGTCGACAGCGGCATTGGCATGACCAAGTCGGACCTCGTCAACAACCTCGGGACCATCGCCAGGTCGGGGACCAAGGAGTTCATGGAGGCCCTCGCCGCCGGCGCCGACGTGTCCATGATTGGGCAGTTTGGTGTCGGTTTCTACTCCGCCTACCTCGTCGCC…	same	same	same	same	internal 112 bp skipping, 3' 574 bp shorter	/
chr5B.739.1	TraesCS5B01G258900	TaHSP90AB-5B	1701	2	117;	2	Yes	rare	/	Truncated	AAGAGTACGCAGCTTTTTACAAGAGCTTGACCAATGACTGGGAGGAGCATTTGGCTGTCAAGCACTTCTCTGTTGAGGGTCAGCTTGAGTTCAAGGCTGTCCTGTTTGTGCCCAAGAGGGCCCCCTTCGACCTCTTCGACAACAAGAAGAAGGCCAACAACATCAAGCTGTACGTGCGCCGTGTCTTCATCATGGACAACTGTGAGGAGTTGATCCCTGAGTACCTGAGCTTTGTCAAGGGTATTGTTGATTCAGAGGACCTTCCCCTGAACATCTCCCGTGAGACTCTCCAGCAGAACAAGATCCTCAAGGTCATCAGGAAGAACCTTGTCAAGAAGTGCATTGAGCTCTTCTTTGAGATTGCTGAGAACAAGGAGGACTACAACAAGTTCTACGAGG…	/	/	/	/	5' 289 bp shorter , 3' 29 bp alternative splicing	474 bp	465 bp	/
chr5B.739.2	TraesCS5B01G258900	TaHSP90AB-5B	3267	2	38304;	2	Yes	rare	/	Intact	CTCTCAAAACCCCTCCTAACCCTAGCCGCCTCCTGCACGCTTCTCCTCCGCTCCCCGCCCCGCCTCGAGCAGCTCAGGAACGCGCGCAGCCATGGCGACGGAGACCGAGACCTTCGCCTTCCAGGCCGAGATCAACCAGCTCCTCTCGCTCATCATCAACACCTTCTACTCCAACAAGGAGATCTTCCTCCGCGAGCTCATCTCCAACTCCTCCGATGCCTTGGACAAGATCAGGTTCGAGAGCCTCACGGACAAGAGCAAGCTCGATGCGCAGCCCGAGCTCTTCATCCACATCATCCCCGACAAGGCGACCAACACGCTCACGATCGTCGACAGCGGCATTGGCATGACCAAGTCGGACCTCGTCAACAACCTCGGGACCATCGCCAGGTCGGGGAC…	5' 91 bp longger	same	same	IR	3' 133 bp longer	/
chr5B.739.4	TraesCS5B01G258900	TaHSP90AB-5B	1722	1 and PID >99%	0;54334;	3	Yes	major	/	Truncated	GGGTACCAAGATGGTCCTCTACCTCAAGGACGACCAGATGGAATACCTTGAGGAGCGCCGCATCAAGGATCTAGTTAAGAAGCACTCTGAGTTTATCAGCTACCCCATCTCCCTGTGGACTGAGAAGACCACTGAGAAGGAAATTTCTGATGATGAAGATGAGGAGGAGAAGAAGGATACTGAGGAGGGCAAGGTTGAGGATGTTGATGAGGAGAAGGAAGAGAAGGAAAAGAAGAAAAAGAAGATCAAGGAAGTCTCTCATGAGTGGAACTTGGTCAACAAGCAGAAGCCTATCTGGATGAGGAAACCAGAGGAGATCAACAAGGAAGAGTACGCAGCTTTTTACAAGAGCTTGACCAATGACTGGGAGGAGCATTTGGCTGTCAAGCACTTCTCTGT…	/	/	5' 386 bp shorter	same	internal 84 bp skipping, 3' 213 bp longer	/
chr5B.739.5	TraesCS5B01G258900	TaHSP90AB-5B	1853	1 and PID >99%	0;38304;	3	Yes	major	/	Truncated	CTCTCAAAACCCCTCCTAACCCTAGCCGCCTCCTGCACGCTTCTCCTCCGCTCCCCGCCCCGCCTCGAGCAGCTCAGGAACGCGCGCAGCCATGGCGACGGAGACCGAGACCTTCGCCTTCCAGGCCGAGATCAACCAGCTCCTCTCGCTCATCATCAACACCTTCTACTCCAACAAGGAGATCTTCCTCCGCGAGCTCATCTCCAACTCCTCCGATGCCTTGGACAAGATCAGGTTCGAGAGCCTCACGGACAAGAGCAAGCTCGATGCGCAGCCCGAGCTCTTCATCCACATCATCCCCGACAAGGCGACCAACACGCTCACGATCGTCGACAGCGGCCTATCTGGATGAGGAAACCAGAGGAGATCAACAAGGAAGAGTACGCAGCTTTTTACAAG…	5' 91 bp longger	same	3' 302 bp alternative splicing	same	5' 252 bp alternative splicing, 3' 212 bp longer	/
chr5B.739.6	TraesCS5B01G258900	TaHSP90AB-5B	2974	1 and PID >99%	0;54334;38304;	4	Yes	minor	Intact	Intact	AACCCTAGCCGCCTCCTGCACGCTTCTCCTCCGCTCCCCGCCCCGCCTCGAGCAGCTCAGGAACGCGCGCAGCCATGGCGACGGAGACCGAGACCTTCGCCTTCCAGGCCGAGATCAACCAGCTCCTCTCGCTCATCATCAACACCTTCTACTCCAACAAGGAGATCTTCCTCCGCGAGCTCATCTCCAACTCCTCCGATGCCTTGGACAAGATCAGGTTCGAGAGCCTCACGGACAAGAGCAAGCTCGATGCGCAGCCCGAGCTCTTCATCCACATCATCCCCGACAAGGCGACCAACACGCTCACGATCGTCGACAGCGGCATTGGCATGACCAAGTCGGACCTCGTCAACAACCTCGGGACCATCGCCAGGTCGGGGACCAAGGAGTTCATGGAGG…	5' 74 bp longger	same	same	same	same	5' 339 bp IR, 109 bp	459 bp
TraesCS5D01G268000.1	TraesCS5D01G268000	TaHSP90AB-5D	2352	41	55254;55781;	3	No	major	Intact	Intact	CGCCCCGCCTCGAGCAGCTCAGGGACGCGCACAGCCATGGCGACGGAGACCGAGACCTTCGCCTTCCAGGCCGAGATCAACCAGCTCCTCTCGCTCATCATCAACACCTTCTACTCCAACAAGGAGATCTTCCTCCGCGAGCTCATCTCCAACTCCTCCGATGCCTTGGACAAGATCAGGTTCGAGAGCCTCACGGACAAGAGCAAGCTAGACGCGCAGCCCGAGCTCTTCATCCACATCATCCCCGACAAGGCGACCAACACGCTCACGATCGTTGACAGCGGCATTGGGATGACCAAGTCCGACCTCGTCAACAACCTCGGGACCATCGCCAGGTCGGGGACCAAGGAGTTCATGGAGGCCCTCGCCGCCGGCGCCGACGTGTCCATGATTGGGCAG…	162 bp	220 bp	423 bp	893 bp	1767 bp	/
TraesCS5D01G268000.2	TraesCS5D01G268000	TaHSP90AB-5D	1887	0	5102;55254;55781;	4	No	rare	Intact	Truncated	ATGGCGACGGAGACCGAGACCTTCGCCTTCCAGGCCGAGATCAACCAGCTCCTCTCGCTCATCATCAACACCTTCTACTCCAACAAGGAGATCTTCCTCCGCGAGCTCATCTCCAACTCCTCCGATGCCTTGGACAAGATCAGGTTCGAGAGCCTCACGGACAAGAGCAAGCTAGACGCGCAGCCCGAGCTCTTCATCCACATCATCCCCGACAAGGCGACCAACACGCTCACGATCGTTGACAGCGGCATTGGGATGACCAAGTCCGACCTCGTCAACAACCTCGGGACCATCGCCAGGTCGGGGACCAAGGAGTTCATGGAGGCCCTCGCCGCCGGCGCCGACGTGTCCATGATTGGGCAGTTCGGTGTCGGTTTCTACTCCGCCTACCTCGTCGCC…	5' 36 bp shorter	same	same	same	internal 216 bp skipping, 3' 213 bp shorter	/
TraesCS5D01G268000.3	TraesCS5D01G268000	TaHSP90AB-5D	1419	0	182;55254;55781;	4	No	rare	Intact	Truncated	ATGGCGACGGAGACCGAGACCTTCGCCTTCCAGGCCGAGATCAACCAGCTCCTCTCGCTCATCATCAACACCTTCTACTCCAACAAGGAGATCTTCCTCCGCGAGCTCATCTCCAACTCCTCCGATGCCTTGGACAAGATCAGGTTCGAGAGCCTCACGGACAAGAGCAAGCTAGACGCGCAGCCCGAGCTCTTCATCCACATCATCCCCGACAAGGCGACCAACACGCTCACGATCGTTGACAGCGGCATTGGGATGACCAAGTCCGACCTCGTCAACAACCTCGGGACCATCGCCAGGTCGGGGACCAAGGAGTTCATGGAGGCCCTCGCCGCCGGCGCCGACGTGTCCATGATTGGGCAGTTCGGTGTCGGTTTCTACTCCGCCTACCTCGTCGCC…	5' 36 bp shorter	same	same	same	internal 110 bp skipping, 3' 787 bp shorter	/
chr5D.681.1	TraesCS5D01G268000	TaHSP90AB-5D	2722	116		1	Yes	rare	/	Intact	CTCGGCAGGGGTACCAAGATGGTCCTCTACCTCAAGGACGACCAGGTATGCAGTCCAAGCCTCCTATGCTGTGATTGATTTACTCTTCATGTCTTGATGTAGGTTCTGTGGTTAGTGTAGCTGTATTAGTAGGTTGCTTGTTTGACTTGTTCCCGATCTGAACTGTATGATTTTGTGGCATCTATGTCTGCACTGCATAAGCTTAATCCTGTCGGTTCTGTGATCTACTTGTCTATGTAGTCCAAGCCTTTTAAACTGTGATGATTGGCTTACTGACCATGTGTTGATGTGATTTGTTCTTACAACGGTCTGGTAGATAGGCTTATCTTGATCTAAACTGTATGTTTTTGTGTCCAATAGTTCTGCACTGCATGAGAAAACTCTGTTGCCTCTACTATG…	/	/	5' 378 bp shorter	IR	3' 17 bp longer	/
chr5D.681.2	TraesCS5D01G268000	TaHSP90AB-5D	1825	1 and PID >99%	0;	2	Yes	major	/	Truncated	CTCTCAAAACCCTTCCTAACCCTAGCCGCCTCCCGCACGCTTCTCCTCCGCTCCCCGCCCCGCCTCGAGCAGCTCAGGGACGCGCACAGCCATGGCGACGGAGACCGAGACCTTCGCCTTCCAGGCCGAGATCAACCAGCTCCTCTCGCTCATCATCAACACCTTCTACTCCGAAGAAGGATACTGAGGAGGGCAAGGTTGAGGATGTTGATGAGGAGAAGGAAGAGAAGGAAAAGAAGAAAAAGAAGATCAAGGAAGTCTCTCACGAGTGGAACTTGGTCAACAAGCAGAAGCCGATCTGGATGAGGAAGCCAGAGGAGATCAACAAGGAAGAGTACGCTGCTTTCTACAAGAGCTTGACCAATGACTGGGAGGAGCATTTGGCTGTCAAGCACTTCT…	5' 55 bp longer, 3 ' 45 bp alternative splicing	same	skipping	same	5' 131 bp alternative splicing, 3' 17 bp longer	/
chr5D.681.3	TraesCS5D01G268000	TaHSP90AB-5D	1816	1 and PID >99%	0;	2	Yes	rare	/	Truncated	CTCTCAAAACCCTTCCTAACCCTAGCCGCCTCCCGCACGCTTCTCCTCCGCTCCCCGCCCCGCCTCGAGCAGCTCAGGGACGCGCACAGCCATGGCGACGGAGACCGAGACCTTCGCCTTCCAGGCCGAGATCAACCAGCTCCTCTCGCTCATCATCAACACCTTCTACTCCAACAAGGAGGATACTGAGGAGGGCAAGGTTGAGGATGTTGATGAGGAGAAGGAAGAGAAGGAAAAGAAGAAAAAGAAGATCAAGGAAGTCTCTCACGAGTGGAACTTGGTCAACAAGCAGAAGCCGATCTGGATGAGGAAGCCAGAGGAGATCAACAAGGAAGAGTACGCTGCTTTCTACAAGAGCTTGACCAATGACTGGGAGGAGCATTTGGCTGTCAAGCACTT…	5' 55 bp longer, 3 ' 36 bp alternative splicing	same	skipping	same	5' 138 bp alternative splicing, 3' 6 bp longer	/
chr5D.681.5	TraesCS5D01G268000	TaHSP90AB-5D	2337	1 and PID >99%	55254;0;	3	Yes	rare	Truncated	Intact	ACGCTTCTCCTCCGCTCCCCGCCCCGCCTCGAGCAGCTCAGGGACGCGCACAGCCATGGCGACGGAGACCGAGACCTTCGCCTTCCAGGCCGAGATCAACCAGCTCCTCTCGCTCATCATCAACACCTTCTACTCCAACAAGGCCTTGGACAAGATCAGGTTCGAGAGCCTCACGGACAAGAGCAAGCTAGACGCGCAGCCCGAGCTCTTCATCCACATCATCCCCGACAAGGCGACCAACACGCTCACGATCGTTGACAGCGGCATTGGGATGACCAAGTCCGACCTCGTCAACAACCTCGGGACCATCGCCAGGTCGGGGACCAAGGAGTTCATGGAGGCCCTCGCCGCCGGCGCCGACGTGTCCATGATTGGGCAGTTCGGTGTCGGTTTCTACTC…	5' 21 bp longer, 3 ' 39 bp alternative splicing	same	same	same	3' 5 bp longer
TraesCS7A01G242200.1	TraesCS7A01G242200	TaHSP90AB-7A	2390	95	58717;81640;	3	No	major	Intact	Intact	CAACCTTGCGTCCCAGAACCCGAGAACCCCTGCTCCAGAGCCCTAACCCTAAGCCATCTCCTCTCCTCCCAACCCCAGCGCGCGCGTTCCAGGAGCTTCCGGTGCCGGCGGCgCCATGGCTTCGGAGACCGAGACCTTCGCCTTCCAGGCCGAGATCAACCAGCTGCTCTCGCTCATCATCAACACCTTCTACTCCAACAAGGAGATCTTCCTCCGCGAGCTCATCTCCAACGCCTCGGATGCGTTGGATAAGATCAGGTTTGAGAGCCTGACTGACAAGAGCAAGCTGGATGCTCAGCCAGAGCTGTTCATCCACATAATCCCTGACAAGGCCACGAACACACTCACGCTTATTGACAGTGGTATTGGTATGACCAAGTCAGACCTTGTGAACAACCT…	241 bp	877 bp	423 bp	782 bp	1726 bp	/
chr7A.448.1	TraesCS7A01G242200	TaHSP90AB-7A	4038	186		1	Yes	rare	/	Truncated	GCGTCCCAGAACCCGAGAACCCCTGCTCCAGAGCCCTAACCCTAAGCCATCTCCTCTCCTCCCAACCCCAGCGCGCGCGTTCCAGGAGCTTCCGGTGCCGGCGGCgCCATGGCTTCGGAGACCGAGACCTTCGCCTTCCAGGCCGAGATCAACCAGCTGCTCTCGCTCATCATCAACACCTTCTACTCCAACAAGGAGATCTTCCTCCGCGAGCTCATCTCCAACGCCTCGGATGTAAGCTCCCTCCCCCGCGCTCCGCCGCTCCCCTGTAATGCTGTGATTCGCGGCTCTGTTTAGATCCGTGCGCGATAGGGCCCTTTGCCGTACCGATGTTCAGTAGGTCGGGTGCGTCTGTCGGTTCGCGCCGGTTAGTGCATCGGATTTCAAATCCATCGACGA…	5' 7 bp shorter	IR	same	IR	3' 4 bp shorter	/
chr7A.448.2	TraesCS7A01G242200	TaHSP90AB-7A	1753	1 and PID >99%	0;	2	Yes	rare	/	Truncated	GCGTCCCAGAACCCGAGAACCCCTGCTCCAGAGCCCTAACCCTAAGCCATCTCCTCTCCTCCCAACCCCAGCGCGCGCGTTCCAGGAGCTTCCGGTGCCGGCGGCgCCATGGCTTCGGAGACCGAGACCTTCGCCTTCCAGGCCGAGATCAACCAGCTGCTCTCGCTCATCATCAACACCTTCTACTCCAACAAGGAGAAAGAAAAAGAAGAAGATCAAGGAGGTTTCTCACGAGTGGAACCTGATCAACAAGCAGAAGCCCATCTGGATGAGGAAGCCTGAGGAGATCACCAAGGATGAGTATGCTGCCTTCTACAAGAGCCTGACAAACGACTGGGAGGAGCACCTTGCCGTCAAGCACTTCTCGGTGGAGGGTCAGCTTGAGTTCAAGGCCGTCCT…	5' 7 bp shorter, 3' 35 bp alternative splicing	same	skipping	same	5' 192 bp alternative splicing, 3' 20 bp longer	/
chr7A.448.3	TraesCS7A01G242200	TaHSP90AB-7A	1476	1 and PID >99%	0;	2	Yes	minor	/	Truncated	GCGTCCCAGAACCCGAGAACCCCTGCTCCAGAGCCCTAACCCTAAGCCATCTCCTCTCCTCCCAACCCCAGCGCGCGCGTTCCAGGAGCTTCCGGTGCCGGCGGCgCCATGGCTTCGGAGACCGAGACCTTCGCCTTCCAGGCCGAGATCAACCAGCTGCTCTCGCTCATCATCAACAACATTAAGCTCTATGTGCGCCGTGTCTTCATCATGGACAACTGTGAGGAGCTGATCCCAGAGTGGCTGAGCTTTGTCAAGGGCATTGTTGACTCTGAGGATCTTCCCCTCAACATCTCTCGTGAGACACTCCAGCAGAACAAGATCCTCAAGGTCATCAGGAAGAACCTTGTGAAGAAGTGCATCGAGCTCTTCTTTGAGATTGCTGAGAACAAGGAGGAC…	5' 7 bp shorter, 3' 59 bp alternative splicing	same	skipping	same	5' 445 bp alternative splicing, 3' 20 bp longer	/
chr7A.448.4	TraesCS7A01G242200	TaHSP90AB-7A	1069	1 and PID >99%	0;	2	Yes	major	/	Truncated	AACCTTGCGTCCCAGAACCCGAGAACCCCTGCTCCAGAGCCCTAACCCTAAGCCATCTCCTCTCCTCCCAACCCCAGCGCGCGCGTTCCAGGAGCTTCCGGTGCCGGCGGCgCCATGGCTTCGGAGACCGAGACCTTCGCCTTCCAGGCCGAGATCAACCAGCTGCTCTCGCTCATCATCAACACCTTCTACTCCAACAAGGAGATCTTCCTTCCTTGAGAAGCTGAAGAAGAAGGGCTACGAGGTGCTGTACATGGTTGACGCCATTGATGAGTACTCCATTGGCCAGCTCAAGGAGTTTGAGGGAAAGAAGTTGGTCTCTGCCACCAAGGAGGGCCTGAAGCTTGATGACAGCGAGGAAGAGAAGAAGAGGAAGGAGGAGCTCAAGGAGAAGTTCGA…	5' 1 bp shorter, 3' 28 bp alternative splicing	same	skipping	same	5' 889 bp alternative splicing, 3' 20 bp longer	/
chr7A.448.5	TraesCS7A01G242200	TaHSP90AB-7A	3189	6	81640;	2	Yes	minor	/	Truncated	ACCTTGCGTCCCAGAACCCGAGAACCCCTGCTCCAGAGCCCTAACCCTAAGCCATCTCCTCTCCTCCCAACCCCAGCGCGCGCGTTCCAGGAGCTTCCGGTGCCGGCGGCgCCATGGCTTCGGAGACCGAGACCTTCGCCTTCCAGGCCGAGATCAACCAGCTGCTCTCGCTCATCATCAACACCTTCTACTCCAACAAGGAGATCTTCCTCCGCGAGCTCATCTCCAACGCCTCGGATGCGTTGGATAAGATCAGGTTTGAGAGCCTGACTGACAAGAGCAAGCTGGATGCTCAGCCAGAGCTGTTCATCCACATAATCCCTGACAAGGCCACGAACACACTCACGCTTATTGACAGTGGTATTGGTATGACCAAGTCAGACCTTGTGAACAACCTTG…	5' 2 bp shorter	same	same	IR	3' 19 bp longer	/
chr7A.448.6	TraesCS7A01G242200	TaHSP90AB-7A	1369	1 and PID >99%	0;	2	Yes	minor	/	Truncated	GCGTCCCAGAACCCGAGAACCCCTGCTCCAGAGCCCTAACCCTAAGCCATCTCCTCTCCTCCCAACCCCAGCGCGCGCGTTCCAGGAAGAAGCTCAACAACATTAAGCTCTATGTGCGCCGTGTCTTCATCATGGACAACTGTGAGGAGCTGATCCCAGAGTGGCTGAGCTTTGTCAAGGGCATTGTTGACTCTGAGGATCTTCCCCTCAACATCTCTCGTGAGACACTCCAGCAGAACAAGATCCTCAAGGTCATCAGGAAGAACCTTGTGAAGAAGTGCATCGAGCTCTTCTTTGAGATTGCTGAGAACAAGGAGGACTACAACAAGTTCTATGAGGCTTTCTCCAAGAACCTCAAGCTCGGCGTCCATGAGGACTCCACCAACAGGACCAAGCTTG…	5' 7 bp shorter, 3' 59 bp alternative splicing	same	skipping	same	5' 434 bp alternative splicing, 3' 20 bp longer	/
chr7A.448.8	TraesCS7A01G242200	TaHSP90AB-7A	1832	1 and PID >99%	0;58717;	3	Yes	minor	/	Truncated	TGTCGGTTTCTACTCTGCTTACCTCGTTGCTGAGAGAGTCGTTGTGACCAGCAAGCACAACGATGACGAGCAGTATGTGTGGGAGTCCCAGGCTGGTGGTTCCTTCACTGTGACACGTGATACTACTGGAGAGCCCCTTGGAAGGGGTACTAAGATCACCCTCTACCTCAAGGATGATCAGTTGGAGTACCTTGAGGAGCGTCGCCTCAAGGATCTGGTGAAGAAGCACTCTGAGTTCATCAGCTATCCCATCTCTCTCTGGACGGAGAAGACCACTGAGAAGGAAATTTCTGACGATGAAGATGAGGATGAGAAGAAGGATACTGAGGAGGGCAAGGTTGAGGAAATTGATGAAGAGAAGGAAGAAAAGGAGAAGAAAAAGAAGAAGATCAAGGAGGT…	/	/	5' 242 bp shorter	same	internal 105 bp skipping, 3' 30 bp longer	/
chr7A.448.9	TraesCS7A01G242200	TaHSP90AB-7A	1527	1 and PID >99%	0;58717;81640;	4	Yes	rare	Intact	Truncated	GCGTCCCAGAACCCGAGAACCCCTGCTCCAGAGCCCTAACCCTAAGCCATCTCCTCTCCTCCCAACCCCAGCGCGCGCGTTCCAGGAGCTTCCGGTGCCGGCGGCgCCATGGCTTCGGAGACCGAGACCTTCGCCTTCCAGGCCGAGATCAACCAGCTGCTCTCGCTCATCATCAACACCTTCTACTCCAACAAGGAGATCTTCCTCCGCGAGCTCATCTCCAACGCCTCGGATGCGTTGGATAAGATCAGGTTTGAGAGCCTGACTGACAAGAGCAAGCTGGATGCTCAGCCAGAGCTGTTCATCCACATAATCCCTGACAAGGCCACGAACACACTCACGCTTATTGACAGTGGTATTGGTATGACCAAGTCAGACCTTGTGAACAACCTTGGTACC…	5' 7 bp shorter	same	skipping	same	internal 876 bp skipping, 3' 20 bp longer	/
chr7A.448.10	TraesCS7A01G242200	TaHSP90AB-7A	1625	1 and PID >99%	0;58717;81640;	4	Yes	rare	Intact	Truncated	GCGTCCCAGAACCCGAGAACCCCTGCTCCAGAGCCCTAACCCTAAGCCATCTCCTCTCCTCCCAACCCCAGCGCGCGCGTTCCAGGAGCTTCCGGTGCCGGCGGCgCCATGGCTTCGGAGACCGAGACCTTCGCCTTCCAGGCCGAGATCAACCAGCTGCTCTCGCTCATCATCAACACCTTCTACTCCAACAAGGAGATCTTCCTCCGCGAGCTCATCTCCAACGCCTCGGATGCGTTGGATAAGATCAGGTTTGAGAGCCTGACTGACAAGAGCAAGCTGGATGCTCAGCCAGAGCTGTTCATCCACATAATCCCTGACAAGGCCACGAACACACTCACGCTTATTGACAGTGGTATTGGTATGACCAAGTCAGACCTTGTGAACAACCTTGGTACC…	5' 7 bp shorter	same	same	same	internal 774 bp skipping, 3' 16 bp longer	/
TraesCS7B01G149200.1	TraesCS7B01G149200	TaHSP90AB-7B	2364	170	90207;84783;	3	No	major	Intact	Intact	ATCCTCGCGTCCCAGAACCCGAGAATCCCCCGCTCCAATAGCCATCTCCTCTCGCCCCAGCCCTCGTCGAGCGCGCGCGTTCCAGGAGCTTCCGGTGCCGGCGGCGCCATGGCTTCGGAGACCGAGACCTTCGCCTTCCAGGCCGAGATCAACCAGCTGCTCTCGCTCATCATCAACACCTTCTACTCCAACAAGGAGATCTTCCTCCGTGAGCTCATCTCCAACGCCTCCGATGCGTTGGATAAAATCAGGTTTGAGAGCCTGACTGACAAGAGCAAGCTGGATGCTCAGCCAGAGCTGTTCATCCGTATAATCCCTGACAAGGCCACGAACACACTCACACTTATTGACAGTGGTATTGGTATGACCAAGTCAGACCTCGTGAACAACCTTGGTACC…	234 bp	823 bp	423 bp	802 bp	1707 bp	/
TraesCS7B01G149200.2	TraesCS7B01G149200	TaHSP90AB-7B	1938	0	90207;84783;9638;	4	No	rare	Intact	Truncated	ATGGCTTCGGAGACCGAGACCTTCGCCTTCCAGGCCGAGATCAACCAGCTGCTCTCGCTCATCATCAACACCTTCTACTCCAACAAGGAGATCTTCCTCCGTGAGCTCATCTCCAACGCCTCCGATGCGTTGGATAAAATCAGGTTTGAGAGCCTGACTGACAAGAGCAAGCTGGATGCTCAGCCAGAGCTGTTCATCCGTATAATCCCTGACAAGGCCACGAACACACTCACACTTATTGACAGTGGTATTGGTATGACCAAGTCAGACCTCGTGAACAACCTTGGTACCATTGCGAGGTCTGGCACCAAGGATTTCATGGAGGCACTGGCTGCTGGTGCTGATGTATCCATGATTGGTCAGTTTGGTGTCGGTTTCTACTCTGCTTACCTTGTTGCT…	5' 108 bp shorter	same	same	same	internal 165 bp skipping, 3' 153 bp shorter	/
chr7B.1495.1	TraesCS7B01G149200	TaHSP90AB-7B	4020	216		1	Yes	rare	/	Truncated	ATCCTCGCGTCCCAGAACCCGAGAATCCCCCGCTCCAATAGCCATCTCCTCTCGCCCCAGCCCTCGTCGAGCGCGCGCGTTCCAGGAGCTTCCGGTGCCGGCGGCGCCATGGCTTCGGAGACCGAGACCTTCGCCTTCCAGGCCGAGATCAACCAGCTGCTCTCGCTCATCATCAACACCTTCTACTCCAACAAGGAGATCTTCCTCCGTGAGCTCATCTCCAACGCCTCCGATGTAAGCTTGCTCCCCTGCGCTCCCCTGTAATGCTGTGATTCGCGGCTCTGTTTAGATCCGTGCGCGATGGGGCCCTTTGCCGTGCCGATGTTCAGTAGATCGGGTGTGTTTGTCGGTTCGCGCCGGTTAATGCATGGGATTTCAAAATCCGTCGATGAATCTGCG…	same	IR	same	IR	3' 31 bp longer	/
chr7B.1495.2	TraesCS7B01G149200	TaHSP90AB-7B	3421	64	90207;	2	Yes	minor	/	Truncated	ATCCTCGCGTCCCAGAACCCGAGAATCCCCCGCTCCAATAGCCATCTCCTCTCGCCCCAGCCCTCGTCGAGCGCGCGCGTTCCAGGAGCTTCCGGTGCCGGCGGCGCCATGGCTTCGGAGACCGAGACCTTCGCCTTCCAGGCCGAGATCAACCAGCTGCTCTCGCTCATCATCAACACCTTCTACTCCAACAAGGAGATCTTCCTCCGTGAGCTCATCTCCAACGCCTCCGATGCGTTGGATAAAATCAGGTTTGAGAGCCTGACTGACAAGAGCAAGCTGGATGCTCAGCCAGAGCTGTTCATCCGTATAATCCCTGACAAGGCCACGAACACACTCACACTTATTGACAGTGGTATTGGTATGACCAAGTCAGACCTCGTGAACAACCTTGGTACC…	same	same	same	IR	3' 255 bp longer	/
chr7B.1495.3	TraesCS7B01G149200	TaHSP90AB-7B	3213	84	84783;	2	Yes	rare	/	Intact	ATCCTCGCGTCCCAGAACCCGAGAATCCCCCGCTCCAATAGCCATCTCCTCTCGCCCCAGCCCTCGTCGAGCGCGCGCGTTCCAGGAGCTTCCGGTGCCGGCGGCGCCATGGCTTCGGAGACCGAGACCTTCGCCTTCCAGGCCGAGATCAACCAGCTGCTCTCGCTCATCATCAACACCTTCTACTCCAACAAGGAGATCTTCCTCCGTGAGCTCATCTCCAACGCCTCCGATGTAAGCTTGCTCCCCTGCGCTCCCCTGTAATGCTGTGATTCGCGGCTCTGTTTAGATCCGTGCGCGATGGGGCCCTTTGCCGTGCCGATGTTCAGTAGATCGGGTGTGTTTGTCGGTTCGCGCCGGTTAATGCATGGGATTTCAAAATCCGTCGATGAATCTGCG…	same	IR	same	same	3' 26 bp longer	/
chr7B.1495.4	TraesCS7B01G149200	TaHSP90AB-7B	2958	1 and PID >99%	0;	2	Yes	rare	/	Truncated	GTCCCAGAACCCGAGAATCCCCCGCTCCAATAGCCATCTCCTCTCGCCCCAGCCCTCGTCGAGCGCGCGCGTTCCAGGAGCTTCCGGTGCCGGCGGCGCCATGGCTTCGGAGACCGAGACCTTCGCCTTCCAGGCCGAGATCAACCAGCTGCTCTCGCTCATCATCAACACCTTCTACTCCAACAAGGATTTCATGGAGGCACTGGCTGCTGGTGCTGATGTATCCATGATTGGTCAGTTTGGTGTCGGTTTCTACTCTGCTTACCTTGTTGCTGAGAGAGTCATTGTGACCAGCAAGCACAACGATGACGAGCAGTATGTGTGGGAGTCCCAGGCTGGTGGTTCCTTCACTGTGACACGTGATACTACTGGAGAGCCCCTTGGGAGGGGTACTAAGAT…	5' 8 bp shorter, 3' 79 bp alternative splicing	same	5' 186 bp alternative splicing	IR	3' 25 bp longer	/
chr7B.1495.6	TraesCS7B01G149200	TaHSP90AB-7B	2137	1 and PID >99%	0;84783;	3	Yes	minor	/	Intact	ATCCTCGCGTCCCAGAACCCGAGAATCCCCCGCTCCAATAGCCATCTCCTCTCGCCCCAGCCCTCGTCGAGCGCGCGCGTTCCAGGAGCTTCCGGTGCCGGCGGCGCCATGGCTTCGGAGACCGAGACCTCGTGAACAACCTTGGTACCATTGCGAGGTCTGGCACCAAGGATTTCATGGAGGCACTGGCTGCTGGTGCTGATGTATCCATGATTGGTCAGTTTGGTGTCGGTTTCTACTCTGCTTACCTTGTTGCTGAGAGAGTCATTGTGACCAGCAAGCACAACGATGACGAGCAGTATGTGTGGGAGTCCCAGGCTGGTGGTTCCTTCACTGTGACACGTGATACTACTGGAGAGCCCCTTGGGAGGGGTACTAAGATCACCCTCTACCTCAAGG…	3' 108 bp alternative splicing	same	5' 142 bp alternative splicing	same	3' 23 bp longer	/
chr7B.1495.7	TraesCS7B01G149200	TaHSP90AB-7B	1370	1 and PID >99%	84783;0;	3	Yes	major	/	Truncated	AGCAGTATGTGTGGGAGTCCCAGGCTGGTGGTTCCTTCACTGTGACACGTGATACTACTGGAGAGCCCCTTGGGAGGGGTACTAAGATCACCCTCTACCTCAAGGATGATCAGTTGGAGTACCTTGAGGAGCGATCCCAGAGTGGCTGAGCTTTGTCAAGGGCATTGTTGACTCTGAGGATCTTCCCCTGAACATCTCTCGTGAGACACTCCAGCAGAACAAGATCCTCAAGGTCATCCGGAAGAACCTTGTGAAGAAGTGCATCGAGCTCTTCTTTGAGATTGCCGAGAACAAGGAGGACTACAACAAGTTCTATGAGGCTTTCTCCAAGAACCTCAAGCTTGGCGTCCACGAGGACTCCACCAACAGGACCAAGCTTGCTGAGCTCCTGAGGTACCA…	/	/	5' 310 bp shorter	same	internal 481 bp skipping, 3' 31 bp longer	/
chr7B.1495.8	TraesCS7B01G149200	TaHSP90AB-7B	2170	1 and PID >99%	90207;84783;0;	4	Yes	rare	Intact	Truncated	ATCCTCGCGTCCCAGAACCCGAGAATCCCCCGCTCCAATAGCCATCTCCTCTCGCCCCAGCCCTCGTCGAGCGCGCGCGTTCCAGGAGCTTCCGGTGCCGGCGGCGCCATGGCTTCGGAGACCGAGACCTTCGCCTTCCAGGCCGAGATCAACCAGCTGCTCTCGCTCATCATCAACACCTTCTACTCCAACAAGGAGATCTTCCTCCGTGAGCTCATCTCCAACGCCTCCGATGCGTTGGATAAAATCAGGTTTGAGAGCCTGACTGACAAGAGCAAGCTGGATGCTCAGCCAGAGCTGTTCATCCGTATAATCCCTGACAAGGCCACGAACACACTCACACTTATTGACAGTGGTATTGGTATGACCAAGTCAGACCTCGTGAACAACCTTGGTACC…	same	same	same	same	internal 205 bp skipping, 3' 11 bp longer	/
chr7B.1495.9	TraesCS7B01G149200	TaHSP90AB-7B	1396	1 and PID >99%	90207;84783;0;	4	Yes	rare	Intact	Truncated	ATCCTCGCGTCCCAGAACCCGAGAATCCCCCGCTCCAATAGCCATCTCCTCTCGCCCCAGCCCTCGTCGAGCGCGCGCGTTCCAGGAGCTTCCGGTGCCGGCGGCGCCATGGCTTCGGAGACCGAGACCTTCGCCTTCCAGGCCGAGATCAACCAGCTGCTCTCGCTCATCATCAACACCTTCTACTCCAACAAGGAGATCTTCCTCCGTGAGCTCATCTCCAACGCCTCCGATGCGTTGGATAAAATCAGGTTTGAGAGCCTGACTGACAAGAGCAAGCTGGATGCTCAGCCAGAGCTGTTCATCCGTATAATCCCTGACAAGGCCACGAACACACTCACACTTATTGACAGTGGTATTGGTATGACCAAGTCAGACCTCGTGAACAACCTTGGTACC…	same	same	same	same	internal 996 bp skipping, 3' 28 bp longer	/
chr7B.1495.10	TraesCS7B01G149200	TaHSP90AB-7B	1063	1 and PID >99%	90207;84783;0;	4	Yes	rare	Intact	Truncated	ATCCTCGCGTCCCAGAACCCGAGAATCCCCCGCTCCAATAGCCATCTCCTCTCGCCCCAGCCCTCGTCGAGCGCGCGCGTTCCAGGAGCTTCCGGTGCCGGCGGCGCCATGGCTTCGGAGACCGAGACCTTCGCCTTCCAGGCCGAGATCAACCAGCTGCTCTCGCTCATCATCAACACCTTCTACTCCAACAAGGAGATCTTCCTCCGTGAGCTCATCTCCAACGCCTCCGATGCGTTGGATAAAATCAGGTTTGAGAGCCTGACTGACAAGAGCAAGCTGGATGCTCAGCCAGAGCTGTTCATCCGTATAATCCCTGACAAGGCCACGAACACACTCACACTTATTGACAGTGGTATTGGTATGACCAAGTCAGACCTCGTGAACAACCTTGGTACC…	same	same	same	same	internal 1329 bp skipping, 3' 28 bp longer	/
chr7B.1495.11	TraesCS7B01G149200	TaHSP90AB-7B	1743	1 and PID >99%	90207;84783;0;	4	Yes	rare	Intact	Truncated	ATCCTCGCGTCCCAGAACCCGAGAATCCCCCGCTCCAATAGCCATCTCCTCTCGCCCCAGCCCTCGTCGAGCGCGCGCGTTCCAGGAGCTTCCGGTGCCGGCGGCGCCATGGCTTCGGAGACCGAGACCTTCGCCTTCCAGGCCGAGATCAACCAGCTGCTCTCGCTCATCATCAACACCTTCTACTCCAACAAGGAGATCTTCCTCCGTGAGCTCATCTCCAACGCCTCCGATGCGTTGGATAAAATCAGGTTTGAGAGCCTGACTGACAAGAGCAAGCTGGATGCTCAGCCAGAGCTGTTCATCCGTATAATCCCTGACAAGGCCACGAACACACTCACACTTATTGACAGTGGTATTGGTATGACCAAGTCAGACCTCGTGAACAACCTTGGTACC…	same	same	same	same	internal 654 bp skipping, 3' 33 bp longer	/
chr7B.1495.12	TraesCS7B01G149200	TaHSP90AB-7B	2113	1 and PID >99%	90207;84783;0;	4	Yes	rare	Intact	Truncated	GCGTCCCAGAACCCGAGAATCCCCCGCTCCAATAGCCATCTCCTCTCGCCCCAGCCCTCGTCGAGCGCGCGCGTTCCAGGAGCTTCCGGTGCCGGCGGCGCCATGGCTTCGGAGACCGAGACCTTCGCCTTCCAGGCCGAGATCAACCAGCTGCTCTCGCTCATCATCAACACCTTCTACTCCAACAAGGAGATCTTCCTCCGTGAGCTCATCTCCAACGCCTCCGATGCGTTGGATAAAATCAGGTTTGAGAGCCTGACTGACAAGAGCAAGCTGGATGCTCAGCCAGAGCTGTTCATCCGTATAATCCCTGACAAGGCCACGAACACACTCACACTTATTGACAGTGGTATTGGTATGACCAAGTCAGACCTCGTGAACAACCTTGGTACCATTGCG…	same	same	same	same	internal 273 bp skipping, 3' 28 bp longer	/
TraesCS7D01G241100.1	TraesCS7D01G241100	TaHSP90AB-7D	2103	0	64841;61318;	3	No	minor	Intact	Intact	ATGGCTTCGGAGACCGAGACCTTCGCCTTCCAGGCCGAGATCAACCAGCTGCTCTCGCTCATCATCAACACCTTCTACTCCAACAAGGAGATCTTCCTCCGCGAGCTCATCTCCAACGCCTCCGATGCGTTGGATAAGATCAGGTTTGAGAGCCTGACTGACAAGAGCAAGCTGGATGCTCAGCCAGAGCTGTTTATCCATATTATCCCTGACAAGGCCACGAACACACTCACTCTTATCGACAGTGGTATTGGTATGACAAAGTCAGACCTCGTGAACAACCTTGGTACCATTGCAAGGTCTGGCACCAAGGATTTCATGGAGGCACTGGCTGCTGGTGCTGATGTGTCCATGATTGGTCAGTTTGGTGTCGGTTTCTACTCTGCTTACCTTGTTGCT…	126 bp	915 bp	423 bp	924 bp	1554 bp	/
chr7D.468.1	TraesCS7D01G241100	TaHSP90AB-7D	4176	184		1	Yes	rare	/	Truncated	CCTCGTCGAGCGCGCGTTTTCCAGGAGCTTCAGGTGCCGGCGGCGCCATGGCTTCGGAGACCGAGACCTTCGCCTTCCAGGCCGAGATCAACCAGCTGCTCTCGCTCATCATCAACACCTTCTACTCCAACAAGGAGATCTTCCTCCGCGAGCTCATCTCCAACGCCTCCGATGTAAGCTCCCTCCCCCGCGCTCCCCTGTAATGCTGTGACTCGCGGCTCTGTTTAGATCCGTGCGCGATAGGGCCCCTTTGCCGTACCGATGTTCAGTAGATCGGTGCGTTTGTCGGTTCGCGCATGTTAGTGCATGGGATTTCAAACCCATCGACGAATCTGCGGTTTGTGCGATTAGGACGTCGCTACACATTTGTTTGTTCTCTGTCCTGTCGCACCTGAGAAT…	5' 47 bp longer	IR	same	IR	3' 187 bp longer	/
chr7D.468.2	TraesCS7D01G241100	TaHSP90AB-7D	2896	67	64841;	2	Yes	rare	/	Intact	TCGCTACACATTTGTTTGTTCTCTGTCCTGTCGCACCTGAGAATCTCCATGATTAGAGCTAATTGACTGTTTTAAAAGCCAGGAAGCATCATTACTTGCATCGTAAAATTTCCTGTATGCGCTAGTGAGTAGAACGTAGTTATACAATTGTTTAATCTCTGTATGTACTGTCGCACGTGCAGATCTCCTGATTAGAGCTAATTGGACTGTTAGAAAAGCTTAGGAAACGCTCACTTGAATATACCTTTGTTTATTCTCTGTACTGTCGCACGTGCAGATCTTAATGAGTAGAGATCATTGGACTATTATAAAAGCTTGGGATTAGGAAACGCTCACTTGAATTATAAATTTTCCTATAGGCAGATAGGCTTTATAAAATGTAAAAACAATCCCATGACT…	/	3' 733bp IR	same	same	3' 186 bp longer	/
chr7D.468.3	TraesCS7D01G241100	TaHSP90AB-7D	2268	1 and PID >99%	64841;0;	3	Yes	major	Truncated	Intact	AGATCGGTGCGTTTGTCGGTTCGCGCATGTTAGTGCATGGGATTTCAAACCCATCGACGAATCTGCGGTTTGTGCGATTAGGACGTCGCTACACATTTGCGTTGGATAAGATCAGGTTTGAGAGCCTGACTGACAAGAGCAAGCTGGATGCTCAGCCAGAGCTGTTTATCCATATTATCCCTGACAAGGCCACGAACACACTCACTCTTATCGACAGTGGTATTGGTATGACAAAGTCAGACCTCGTGAACAACCTTGGTACCATTGCAAGGTCTGGCACCAAGGATTTCATGGAGGCACTGGCTGCTGGTGCTGATGTGTCCATGATTGGTCAGTTTGGTGTCGGTTTCTACTCTGCTTACCTTGTTGCTGAGAGAGTCGTTGTGACCAGCAAGCACA…	/	internal 98 bp IR	same	same	3' 193 bp longer	/
chr7D.468.4	TraesCS7D01G241100	TaHSP90AB-7D	2845	1 and PID >99%	64841;0;	3	Yes	rare	/	Truncated	GATTTCAAACCCATCGACGAATCTGCGGTTTGTGCGATTAGGACGTCGCTACACATTTGTTTGTTCTCTGTCCTGTCGCACCTGAGAATCTCCATGATTAGAGCTAATTGACTGTTTTAAAAGCCAGGAAGCATCATTACTTGCATCGTAAAATTTCCTGTATGCGCTAGTGAGTAGAACGTAGTTATACAATTGTTTAATCTCTGTATGTACTGTCGCACGTGCAGATCTCCTGATTAGAGCTAATTGGACTATTATAAAAGCTTGGGATTAGGAAACGCTCACTTGAATTATAAATTTTCCTATAGGCAGATAGGCTTTATAAAATGTAAAAACAATCCCATGACTAGATTGCATGTGTGCTAATTTTGTTGGATCTGTGTTTAAATTCGAATTCCT…	/	internal 249 bp+3' 433bp IR	same	same	3' 186 bp longer	/
chr7D.468.5	TraesCS7D01G241100	TaHSP90AB-7D	2593	1 and PID >99%	64841;61318;0;	4	Yes	minor	Intact	Intact	AAACCGCAAGGCGCCTAAACCCAGCCAACTGACATGCGGGCCACACCATCCCAACTCGCCGGGCCCAACGACCCGTCGTCCCGAGCCCCCAACCCCCCCCGTTGTCCCCCCTTCCCGCACCTGGCAGAACGTTCGAGAACCCCTCCTCCGACTATATANNNNNNNNNNNNNNNNNNNNNNNNNNNNNNNNNNNNNNNNNNNNNNNNNNNNNNNNNNNNNNNNNNNNNNNNNNNNNNNNNNNNNNNNNNNCCCAGCCCTCGTCGAGCGCGCGTTTTCCAGGAGCTTCAGGTGCCGGCGGCGCCATGGCTTCGGAGACCGAGACCTTCGCCTTCCAGGCCGAGATCAACCAGCTGCTCTCGCTCATCATCAACACCTTCTACTCCAACAAGGAGATCTTCC…	5' 144 bp longer and 1 more exon at upsteam	same	same	same	3' 188 bp longer	/
TraesCS7A01G529900.1	TraesCS7A01G529900	TaHSP90B-7A	2424	143	39036;21013;28191;16762;15389;16031;18209;26703;15775;14736;11084;14217;18987;18073;	15	No	minor	Intact	Intact	ATGCGCAAGTGGGCGCTCTCCTGCGCGCTCCTCCTCGTCCTCCTCCTCACCACCCTCCCCGATCCAGCTAAGAAGCTCCAAGTCAATGCCGAGGAGAGCAGCGACGAGGTGGGTGACTTTCCCAAGGTAGAGGAGAAGCTTGGGGCCGTCCCCCATGGCTTGTCCACCGACTCCGAGGTTGTCCAGAGGGAGTCCGAGTCGATCTCGAGGAAGACCCTCAGGAACTCGGCTGAGAAGTTCGAGTTCCAGGCAGAGGTGTCCAGGCTCATGGACATCATCATCAACTCACTCTACAGCAACAAGGACATCTTCCTGAGGGAGCTCATTTCCAATGCATCTGATGCTTTGGATAAGATTAGGTTCCTTACCCTCACTGATAAGGAGGCTTTGGGCGAGGGT…	67 bp	732 bp	121 bp	88 bp	154 bp	87 bp	81 bp	92 bp	112 bp	172 bp	127 bp	121 bp	139 bp	237 bp	118 bp	90 bp	182 bp	107 bp	216 bp	92 bp	166 bp	81 bp	139 bp	85 bp	151 bp	439 bp	405 bp	107 bp	246 bp	/
TraesCS7A01G529900.2	TraesCS7A01G529900	TaHSP90B-7A	2367	0	41;21013;28191;16762;15389;16031;18209;26703;15775;14736;11084;14217;18987;18073;	15	No	rare	Intact	Truncated	ATGCGCAAGTGGGCGCTCTCCTGCGCGCTCCTCCTCGTCCTCCTCCTCACCACCCTCCCCGATCCAGCTAAGAAGCTCCAAGTCAATGCCGAGGAGAGCAGCGACGAGGTGGGTGACTTTCCCAAGGTAGAGGAGAAGCTTGGGGCCGTCCCCCATGGCTTGTCCACCGACTCCGAGGTTGTCCAGAGGGAGTCCGAGTCGATCTCGAGGAAGACCCTCAGGAACTCGGCTGAGAAGTTCGAGTTCCAGGCAGAGGTGTCCAGGCTCATGGACATCATCATCAACTCACTCTACAGCAACAAGGACATCTTCCTGAGGGAGCTCATTTCCAATGCATCTGATGCTTTGGATAAGATTAGGTTCCTTACCCTCACTGATAAGGAGGCTTTGGGCGAGGGT…	same	same	same	same	same	same	same	same	same	same	same	same	same	same	same	same	same	same	same	same	same	same	same	same	same	same	same	5' 4 bp IR	3' 61 bp shorter	/
chr7A.1139.1	TraesCS7A01G529900	TaHSP90B-7A	3129	2	39036;28191;16762;15389;16031;18209;26703;15775;14736;11084;14217;18987;18073;	14	Yes	minor	Intact	Truncated	AAGACGAAGGCGACGACGAGCTCACCCAGTTTTGGTTGGCAGAGTGAAGCGGCGGCCGGCGACGATGCGCAAGTGGGCGCTCTCCTGCGCGCTCCTCCTCGTCCTCCTCCTCACCACCCTCCCCGATCCAGCTAAGAAGCTCCAAGTCAATGCCGAGGAGAGCAGCGACGAGGTGGGTGACTTTCCCAAGGTAGAGGAGAAGCTTGGGGCCGTCCCCCATGGCTTGTCCACCGACTCCGAGGTTGTCCAGAGGGAGTCCGAGTCGATCTCGAGGAAGACCCTCAGGAACTCGGCTGAGAAGTTCGAGTTCCAGGCAGAGGTGTCCAGGCTCATGGACATCATCATCAACTCACTCTACAGCAACAAGGACATCTTCCTGAGGGAGCTCATTTCCAATGC…	5' 64 bp longer	same	same	same	same	same	same	same	same	same	same	same	same	same	same	same	same	same	same	same	same	same	same	same	same	IR	same	same	3' 202 bp longer
chr7A.1139.2	TraesCS7A01G529900	TaHSP90B-7A	2793	1 and PID >99%	39036;21013;28191;16762;15389;16031;18209;26703;14736;11084;14217;18987;18073;	14	Yes	minor	/	Intact	AAGACGAAGGCGACGACGAGCTCACCCAGTTTTGGTTGGCAGAGTGAAGCGGCGGCCGGCGACGATGCGCAAGTGGGCGCTCTCCTGCGCGCTCCTCCTCGTCCTCCTCCTCACCACCCTCCCCGATCCAGCTAAGAAGCTCCAAGTCAATGCCGAGGAGAGCAGCGACGAGGTGGGTGACTTTCCCAAGGTAGAGGAGAAGCTTGGGGCCGTCCCCCATGGCTTGTCCACCGACTCCGAGGTTGTCCAGAGGGAGTCCGAGTCGATCTCGAGGAAGACCCTCAGGAACTCGGCTGAGAAGTTCGAGTTCCAGGCAGAGGTGTCCAGGCTCATGGACATCATCATCAACTCACTCTACAGCAACAAGGACATCTTCCTGAGGGAGCTCATTTCCAATGC…	5' 64 bp longer	same	same	same	same	same	same	same	same	same	same	IR	same	same	same	same	same	same	same	same	same	same	same	same	same	same	same	same	3' 184 bp longer
chr7A.1139.3	TraesCS7A01G529900	TaHSP90B-7A	2905	2	39036;21013;28191;16762;15389;16031;18209;15775;14736;11084;14217;18987;18073;	14	Yes	rare	/	Truncated	AAGACGAAGGCGACGACGAGCTCACCCAGTTTTGGTTGGCAGAGTGAAGCGGCGGCCGGCGACGATGCGCAAGTGGGCGCTCTCCTGCGCGCTCCTCCTCGTCCTCCTCCTCACCACCCTCCCCGATCCAGCTAAGAAGCTCCAAGTCAATGCCGAGGAGAGCAGCGACGAGGTGGGTGACTTTCCCAAGGTAGAGGAGAAGCTTGGGGCCGTCCCCCATGGCTTGTCCACCGACTCCGAGGTTGTCCAGAGGGAGTCCGAGTCGATCTCGAGGAAGACCCTCAGGAACTCGGCTGAGAAGTTCGAGTTCCAGGCAGAGGTGTCCAGGCTCATGGACATCATCATCAACTCACTCTACAGCAACAAGGACATCTTCCTGAGGGAGCTCATTTCCAATGC…	5' 64 bp longer	same	same	same	same	same	same	same	same	same	same	same	same	IR	same	same	same	same	same	same	same	same	same	same	same	same	same	same	3' 180 bp longer
chr7A.1139.4	TraesCS7A01G529900	TaHSP90B-7A	2751	1 and PID >99%	39036;21013;28191;16762;15389;16031;18209;26703;15775;14736;11084;18987;18073;	14	Yes	major	/	Intact	GACGAAGGCGACGACGAGCTCACCCAGTTTTGGTTGGCAGAGTGAAGCGGCGGCCGGCGACGATGCGCAAGTGGGCGCTCTCCTGCGCGCTCCTCCTCGTCCTCCTCCTCACCACCCTCCCCGATCCAGCTAAGAAGCTCCAAGTCAATGCCGAGGAGAGCAGCGACGAGGTGGGTGACTTTCCCAAGGTAGAGGAGAAGCTTGGGGCCGTCCCCCATGGCTTGTCCACCGACTCCGAGGTTGTCCAGAGGGAGTCCGAGTCGATCTCGAGGAAGACCCTCAGGAACTCGGCTGAGAAGTTCGAGTTCCAGGCAGAGGTGTCCAGGCTCATGGACATCATCATCAACTCACTCTACAGCAACAAGGACATCTTCCTGAGGGAGCTCATTTCCAATGCAT…	5' 62 bp longer	same	same	same	same	IR	same	same	same	same	same	same	same	same	same	same	same	same	same	same	same	same	same	same	same	same	same	same	3' 178 bp longer
chr7A.1139.5	TraesCS7A01G529900	TaHSP90B-7A	2754	1 and PID >99%	39036;21013;28191;16762;15389;16031;18209;26703;15775;14736;11084;14217;18073;	14	Yes	minor	Truncated	Intact	AAGACGAAGGCGACGACGAGCTCACCCAGTTTTGGTTGGCAGAGTGAAGCGGCGGCCGGCGACGATGCGCAAGTGGGCGCTCTCCTGCGCGCTCCTCCTCGTCCTCCTCCTCACCACCCTCCCCGATCCAGCTAAGAAGCTCCAAGTCAATGCCGAGGAGAGCAGCGACGAGGTGGGTGACTTTCCCAAGGTAGAGGAGAAGCTTGGGGCCGTCCCCCATGGCTTGTCCACCGACTCCGAGGTTGTCCAGAGGTGCGCACTAGTCCCTGATCGACGCCAATGGTTCCCATTACATGCTGTTGTCATTCTGTACTGATACCATGACTTTTGATGTGCGAAGGGAGTCCGAGTCGATCTCGAGGAAGACCCTCAGGAACTCGGCTGAGAAGTTCGAGTTCC…	5' 64 bp longer	same	same	IR	same	same	same	same	same	same	same	same	same	same	same	same	same	same	same	same	same	same	same	same	same	same	same	same	3' 178 bp longer
TraesCS7B01G446900.3	TraesCS7B01G446900	TaHSP90B-7B	2418	123	39358;15746;23259;16080;15953;21796;16769;21029;13651;14393;11466;15106;20442;17177;	15	No	minor	Intact	Intact	ATGCGCAAGTGGGCGCTCTCCTGCGCGCTCCTCCTCGTCCTCCTCCTCACCACGCTCCCCGATCCAGCTAAGAAGCTCCAAGTCAATGCCGAGGAGAGCAGCGACGAGGTGGGCGACTTTCCCAAGGTAGAGGAGAAGCTTGGGGCCGTCCCCCATGGCTTGTCCACCGACTCCGAGGTTGTCCAGAGGGAGTCCGAGTCGATCTCGAGGAAGACCCTCAGGAACTCGGCCGAGAAGTTTGAGTTCCAGGCCGAGGTCTCCAGGCTCATGGACATCATCATCAACTCACTCTACAGCAACAAGGACATCTTCCTGAGGGAGCTCATTTCCAATGCATCTGATGCTTTGGATAAGATTAGGTTCCTTACCCTCACTGATAAGGAGGCTTTGGGCGAGGGT…	67 bp	719 bp	121 bp	87 bp	154 bp	90 bp	81 bp	92 bp	112 bp	172 bp	127 bp	125 bp	139 bp	228 bp	115 bp	90 bp	182 bp	107 bp	216 bp	87 bp	166 bp	80 bp	139 bp	92 bp	151 bp	461 bp	405 bp	110 bp	243 bp	/
TraesCS7B01G446900.1	TraesCS7B01G446900	TaHSP90B-7B	2145	0	39358;15746;23259;16080;15953;21796;478;21029;13651;14393;11466;15106;	13	No	rare	Intact	Intact	ATGGACATCATCATCAACTCACTCTACAGCAACAAGGACATCTTCCTGAGGGAGCTCATTTCCAATGCATCTGATGCTTTGGATAAGATTAGGTTCCTTACCCTCACTGATAAGGAGGCTTTGGGCGAGGGTGACACTGCTAAGCTTGAAATCCAGATTAAGTTGGATAAGGAGAACAAGATTCTCTCTATTCGGGATAGGGGTGTTGGTATGACCAAGGAAGATCTGATTAAGAACCTTGGAACCATTGCCAAGTCTGGAACTTCAGCTTTCGTGGAAAAGATGCAGACTGGAGGTGACCTCAATCTCATTGGGCAGTTTGGTGTTGGTTTCTACTCAGTATACTTGGTTGCTGACTATGTTGAGGTGGTCAGCAAGCACAATGATGACAAACAGTAT…	/	/	/	/	5' 79 bp shorter	5' 6 bp alternative splicing	same	same	same	same	same	same	same	same	same	same	same	same	same	same	same	same	same	same	same	same	same	same	same	/
TraesCS7B01G446900.2	TraesCS7B01G446900	TaHSP90B-7B	2388	0	39358;627;23259;16080;15953;21796;16769;21029;13651;14393;11466;15106;20442;17177;	15	No	rare	Intact	Truncated	ATGCGCAAGTGGGCGCTCTCCTGCGCGCTCCTCCTCGTCCTCCTCCTCACCACGCTCCCCGATCCAGCTAAGAAGCTCCAAGTCAATGCCGAGGAGAGCAGCGACGAGGTGGGCGACTTTCCCAAGGTAGAGGAGAAGCTTGGGGCCGTCCCCCATGGCTTGTCCACCGACTCCGAGGTTGTCCAGAGGGAGTCCGAGTCGATCTCGAGGAAGACCCTCAGGAACTCGGCCGAGAAGTTTGAGTTCCAGGCCGAGGTCTCCAGGCTCATGGACATCATCATCAACTCACTCTACAGCAACAAGGACATCTTCCTGAGGGAGCTCATTTCCAATGCATCTGATGCTTTGGATAAGATTAGGTTCCTTACCCTCACTGATAAGGAGGCTTTGGGCGAGGGT…	same	same	same	same	same	same	same	same	same	same	same	same	same	same	same	same	same	same	same	same	same	same	same	same	same	same	5' 30 bp shorter	same	same	/
chr7B.1092.2	TraesCS7B01G446900	TaHSP90B-7B	1528	2	15953;21796;16769;21029;13651;14393;11466;15106;20442;17177;	11	Yes	minor	Intact	Truncated	CCAAGACGAAGGCGACGACGAGCTCACCCAGTTTTGGTTGCAGAGTGAAGCGGCGGCCGGCGACGATGCGCAAGTGGGCGCTCTCCTGCGCGCTCCTCCTCGTCCTCCTCCTCACCACGCTCCCCGATCCAGCTAAGAAGCTCCAAGTCAATGCCGAGGAGAGCAGCGACGAGGTGGGCGACTTTCCCAAGGTAGAGGAGAAGCTTGGGGCCGTCCCCCATGGCTTGTCCACCGACTCCGAGGTTGTCCAGAGGGAGTCCGAGTCGATCTCGAGGAAGACCCTCAGGAACTCGGCCGAGAAGTTTGAGTTCCAGGCCGAGGTCTCCAGGCTCATGGACATCATCATCAACTCACTCTACAGCAACAAGGACATCTTCCTGAGGGAGCTCATTTCCAATG…	5' 65 bp longer	same	same	same	same	same	same	same	same	same	same	same	same	same	same	same	same	same	same	same	3' 17 bp shorter	/
chr7B.1092.3	TraesCS7B01G446900	TaHSP90B-7B	3357	1 and PID >99%	23259;16080;15953;16769;21029;13651;14393;11466;15106;20442;17177;	12	Yes	rare	Intact	Truncated	AAGACGAAGGCGACGACGAGCTCACCCAGTTTTGGTTGCAGAGTGAAGCGGCGGCCGGCGACGATGCGCAAGTGGGCGCTCTCCTGCGCGCTCCTCCTCGTCCTCCTCCTCACCACGCTCCCCGATCCAGCTAAGAAGCTCCAAGTCAATGCCGAGGAGAGCAGCGACGAGGTGGGCGACTTTCCCAAGGTAGAGGAGAAGCTTGGGGCCGTCCCCCATGGCTTGTCCACCGACTCCGAGGTTGTCCAGAGGGAGTCCGAGTCGATCTCGAGGAAGACCCTCAGGAACTCGGCCGAGAAGTTTGAGTTCCAGGCCGAGGTCTCCAGGCTCATGGACATCATCATCAACTCACTCTACAGCAACAAGGACATCTTCCTGAGGGAGCTCATTTCCAATGCA…	5' 63 bp longer	same	same	same	same	same	same	same	same	same	same	same	same	same	same	same	same	IR	same	same	same	same	same	same	same	IR	same	IR	3' 198 bp longer	/
chr7B.1092.5	TraesCS7B01G446900	TaHSP90B-7B	2895	1 and PID >99%	39358;15746;16080;15953;21796;16769;21029;14393;11466;15106;20442;17177;	13	Yes	rare	/	Truncated	AAGACGAAGGCGACGACGAGCTCACCCAGTTTTGGTTGCAGAGTGAAGCGGCGGCCGGCGACGATGCGCAAGTGGGCGCTCTCCTGCGCGCTCCTCCTCGTCCTCCTCCTCACCACGCTCCCCGATCCAGCTAAGAAGCTCCAAGTCAATGCCGAGGAGAGCAGCGACGAGGTGGGCGACTTTCCCAAGGTAGAGGAGAAGCTTGGGGCCGTCCCCCATGGCTTGTCCACCGACTCCGAGGTTGTCCAGAGGGAGTCCGAGTCGATCTCGAGGAAGACCCTCAGGAACTCGGCCGAGAAGTTTGAGTTCCAGGCCGAGGTCTCCAGGCTCATGGACATCATCATCAACTCACTCTACAGCAACAAGGACATCTTCCTGAGGGAGCTCATTTCCAATGCA…	5' 63 bp longer	same	same	same	same	same	same	same	same	same	same	IR	same	same	same	same	same	same	same	same	same	same	same	IR	same	same	same	same	3' 197 bp longer	/
chr7B.1092.6	TraesCS7B01G446900	TaHSP90B-7B	2890	2	39358;15746;23259;16080;15953;16769;21029;13651;14393;11466;15106;20442;17177;	14	Yes	minor	/	Truncated	AAGACGAAGGCGACGACGAGCTCACCCAGTTTTGGTTGCAGAGTGAAGCGGCGGCCGGCGACGATGCGCAAGTGGGCGCTCTCCTGCGCGCTCCTCCTCGTCCTCCTCCTCACCACGCTCCCCGATCCAGCTAAGAAGCTCCAAGTCAATGCCGAGGAGAGCAGCGACGAGGTGGGCGACTTTCCCAAGGTAGAGGAGAAGCTTGGGGCCGTCCCCCATGGCTTGTCCACCGACTCCGAGGTTGTCCAGAGGGAGTCCGAGTCGATCTCGAGGAAGACCCTCAGGAACTCGGCCGAGAAGTTTGAGTTCCAGGCCGAGGTCTCCAGGCTCATGGACATCATCATCAACTCACTCTACAGCAACAAGGACATCTTCCTGAGGGAGCTCATTTCCAATGCA…	5' 63 bp longer	same	same	same	same	same	same	same	same	same	same	same	same	same	same	same	same	IR	same	same	same	same	same	same	same	same	same	same	3' 302 bp longer	/
chr7B.1092.7	TraesCS7B01G446900	TaHSP90B-7B	2853	1 and PID >99%	39358;15746;16080;15953;21796;16769;21029;13651;14393;11466;15106;20442;17177;	14	Yes	minor	Intact	Truncated	AAGACGAAGGCGACGACGAGCTCACCCAGTTTTGGTTGCAGAGTGAAGCGGCGGCCGGCGACGATGCGCAAGTGGGCGCTCTCCTGCGCGCTCCTCCTCGTCCTCCTCCTCACCACGCTCCCCGATCCAGCTAAGAAGCTCCAAGTCAATGCCGAGGAGAGCAGCGACGAGGTGGGCGACTTTCCCAAGGTAGAGGAGAAGCTTGGGGCCGTCCCCCATGGCTTGTCCACCGACTCCGAGGTTGTCCAGAGGGAGTCCGAGTCGATCTCGAGGAAGACCCTCAGGAACTCGGCCGAGAAGTTTGAGTTCCAGGCCGAGGTCTCCAGGCTCATGGACATCATCATCAACTCACTCTACAGCAACAAGGACATCTTCCTGAGGGAGCTCATTTCCAATGCA…	5' 63 bp longer	same	same	same	same	same	same	same	same	same	same	same	same	same	same	same	same	same	same	same	same	same	same	IR	same	same	same	same	3' 280 bp longer	/
chr7B.1092.8	TraesCS7B01G446900	TaHSP90B-7B	2919	1 and PID >99%	39358;15746;23259;16080;15953;21796;16769;13651;14393;11466;15106;20442;17177;	14	Yes	rare	/	Truncated	AAGACGAAGGCGACGACGAGCTCACCCAGTTTTGGTTGCAGAGTGAAGCGGCGGCCGGCGACGATGCGCAAGTGGGCGCTCTCCTGCGCGCTCCTCCTCGTCCTCCTCCTCACCACGCTCCCCGATCCAGCTAAGAAGCTCCAAGTCAATGCCGAGGAGAGCAGCGACGAGGTGGGCGACTTTCCCAAGGTAGAGGAGAAGCTTGGGGCCGTCCCCCATGGCTTGTCCACCGACTCCGAGGTTGTCCAGAGGGAGTCCGAGTCGATCTCGAGGAAGACCCTCAGGAACTCGGCCGAGAAGTTTGAGTTCCAGGCCGAGGTCTCCAGGCTCATGGACATCATCATCAACTCACTCTACAGCAACAAGGACATCTTCCTGAGGGAGCTCATTTCCAATGCA…	5' 63 bp longer	same	same	same	same	same	same	same	same	same	same	same	same	IR	same	same	same	same	same	same	same	same	same	same	same	same	same	same	3' 210 bp longer	/
chr7B.1092.9	TraesCS7B01G446900	TaHSP90B-7B	2765	1 and PID >99%	39358;15746;23259;16080;15953;21796;21029;13651;14393;11466;15106;20442;17177;	14	Yes	minor	/	Truncated	AAGCCAAGACGAAGGCGACGACGAGCTCACCCAGTTTTGGTTGCAGAGTGAAGCGGCGGCCGGCGACGATGCGCAAGTGGGCGCTCTCCTGCGCGCTCCTCCTCGTCCTCCTCCTCACCACGCTCCCCGATCCAGCTAAGAAGCTCCAAGTCAATGCCGAGGAGAGCAGCGACGAGGTGGGCGACTTTCCCAAGGTAGAGGAGAAGCTTGGGGCCGTCCCCCATGGCTTGTCCACCGACTCCGAGGTTGTCCAGAGGGAGTCCGAGTCGATCTCGAGGAAGACCCTCAGGAACTCGGCCGAGAAGTTTGAGTTCCAGGCCGAGGTCTCCAGGCTCATGGACATCATCATCAACTCACTCTACAGCAACAAGGACATCTTCCTGAGGGAGCTCATTTCCA…	5' 68 bp longer	same	same	same	same	same	same	same	same	same	same	same	same	same	same	IR	same	same	same	same	same	same	same	same	same	same	same	same	3' 189 bp longer	/
chr7B.1092.10	TraesCS7B01G446900	TaHSP90B-7B	2755	1 and PID >99%	39358;15746;16080;15953;21796;478;21029;13651;14393;11466;15106;20442;17177;	14	Yes	rare	Intact	Truncated	AAGACGAAGGCGACGACGAGCTCACCCAGTTTTGGTTGCAGAGTGAAGCGGCGGCCGGCGACGATGCGCAAGTGGGCGCTCTCCTGCGCGCTCCTCCTCGTCCTCCTCCTCACCACGCTCCCCGATCCAGCTAAGAAGCTCCAAGTCAATGCCGAGGAGAGCAGCGACGAGGTGGGCGACTTTCCCAAGGTAGAGGAGAAGCTTGGGGCCGTCCCCCATGGCTTGTCCACCGACTCCGAGGTTGTCCAGAGGGAGTCCGAGTCGATCTCGAGGAAGACCCTCAGGAACTCGGCCGAGAAGTTTGAGTTCCAGGCCGAGGTCTCCAGGCTCATGGACATCATCATCAACTCACTCTACAGCAACAAGGACATCTTCCTGAGGGAGCTCATTTCCAATGCA…	5' 63 bp longer	same	same	same	same	same	same	same	same	same	same	same	same	same	same	same	5' 6 bp alternative splicing	same	same	same	same	same	same	IR	same	same	same	same	3' 188 bp longer	/
chr7B.1092.11	TraesCS7B01G446900	TaHSP90B-7B	2756	1 and PID >99%	39358;15746;23259;16080;15953;21796;16769;21029;13651;14393;11466;15106;17177;	14	Yes	minor	Intact	Intact	AAGACGAAGGCGACGACGAGCTCACCCAGTTTTGGTTGCAGAGTGAAGCGGCGGCCGGCGACGATGCGCAAGTGGGCGCTCTCCTGCGCGCTCCTCCTCGTCCTCCTCCTCACCACGCTCCCCGATCCAGCTAAGAAGCTCCAAGTCAATGCCGAGGAGAGCAGCGACGAGGTGGGCGACTTTCCCAAGGTAGAGGAGAAGCTTGGGGCCGTCCCCCATGGCTTGTCCACCGACTCCGAGGTTGTCCAGAGGTGCGCACTAATGCCTGACCAACGCTGATGGTTCCAATTTCATGCCGTTGACATTCTGTGCTGATATCATGACTTTGATGTGCGAAGGGAGTCCGAGTCGATCTCGAGGAAGACCCTCAGGAACTCGGCCGAGAAGTTTGAGTTCCAG…	5' 63 bp longer	same	same	IR	same	same	same	same	same	same	same	same	same	same	same	same	same	same	same	same	same	same	same	same	same	same	same	same	3' 188 bp longer	/
chr7B.1092.13	TraesCS7B01G446900	TaHSP90B-7B	2808	1 and PID >99%	39358;15746;23259;16080;15953;21796;478;21029;13651;14393;11466;15106;20442;17177;	15	Yes	major	Intact	Truncated	AAGACGAAGGCGACGACGAGCTCACCCAGTTTTGGTTGCAGAGTGAAGCGGCGGCCGGCGACGATGCGCAAGTGGGCGCTCTCCTGCGCGCTCCTCCTCGTCCTCCTCCTCACCACGCTCCCCGATCCAGCTAAGAAGCTCCAAGTCAATGCCGAGGAGAGCAGCGACGAGGTGGGCGACTTTCCCAAGGTAGAGGAGAAGCTTGGGGCCGTCCCCCATGGCTTGTCCACCGACTCCGAGGTTGTCCAGAGGGAGTCCGAGTCGATCTCGAGGAAGACCCTCAGGAACTCGGCCGAGAAGTTTGAGTTCCAGGCCGAGGTCTCCAGGCTCATGGACATCATCATCAACTCACTCTACAGCAACAAGGACATCTTCCTGAGGGAGCTCATTTCCAATGCA…	5' 63 bp longer	same	same	same	same	same	same	same	same	same	same	same	same	same	same	same	5' 6 bp alternative splicing	same	same	same	same	same	same	same	same	same	same	same	3' 233 bp longer	/
TraesCS7D01G517800.1	TraesCS7D01G517800	TaHSP90B-7D	2511	43	28942;17851;24485;14422;12664;21235;18260;22610;15530;14248;10894;14618;20509;32258;	15	No	major	Intact	Intact	ATGGGTCGCGCATCTCGCCGGCCCCGAGTCAGACGAACGCGACGAGCTCACCCAGTTTTGGTTGGCAGAGTGAAGCGGCGGCCGTCGACGATGCGCAAGTGGGCGCTCTCCTGCGCGCTCCTCCTCGTCCTCCTCCTCACCACCCTCCCCGATCCAGCTAAGAAGCTCCAAGTCAATGCCGAGGAGAGCAGCGACGAGGTTGGCGACTTTCCCAAGGTAGAGGAGAAGCTTGGGGCCGTCCCCCATGGCTTGTCCACCGACTCCGAGGTTGTCCAGAGGGAGTCCGAGTCGATCTCGAGGAAGACCCTCAGGAACTCGGCTGAGAAGTTTGAGTTCCAGGCCGAGGTGTCCAGGCTCATGGACATCATCATCAACTCACTCTACAGCAACAAGGACATC…	157 bp	723 bp	121 bp	83 bp	154 bp	87 bp	81 bp	93 bp	112 bp	172 bp	127 bp	125 bp	139 bp	203 bp	115 bp	88 bp	182 bp	107 bp	216 bp	88 bp	166 bp	80 bp	139 bp	85 bp	151 bp	436 bp	405 bp	100 bp	246 bp	/
chr7D.1156.1	TraesCS7D01G517800	TaHSP90B-7D	1799	1 and PID >99%	28942;17851;24485;14422;12664;21235;25;	8	Yes	major	/	Truncated	GACTTGGTGAAGAAGTACTCTGAGTTCATCAACTTCCCCATTTACTTGTGGGCAACCAAGGAGGTCGATGTTGAAGTGCCAGCTGATGAGGAATCAAGTGAAGAAGAGGAATCAAAGACGACAGAGGAAGAAGAGACAGAAGATGATGAAGAGAAGAAGCCAAAGACAAAGACTGTGAAGGAGACGACTACTGAATGGGAGCTTCTGAATGATATGAAGGCCGTGTGGCTTCGTAACCCCAAGGAGGTTACTGAAGAAGAGTATGCAAAGTTTTACCACTCACTAGCCAAGGACTTTGGTGATGACAAGCCTATGACTTGGAGCCACTTCAGTGCTGAGGGAGATGTCGAGTTCAAAGCTTTGCTCTTTGTTCCTCCGAAGGCTCCACATGATCTGTAC…	/	/	/	/	/	/	/	/	/	/	/	/	/	/	same	same	5' 6 bp alternative splicing	same	same	same	same	same	same	same	same	same	same	same	3' 185 bp longer	/
chr7D.1156.2	TraesCS7D01G517800	TaHSP90B-7D	2863	2	28942;17851;24485;14422;12664;18260;22610;15530;14248;10894;14618;20509;32258;	14	Yes	minor	/	Truncated	GAGTCAGACGAACGCGACGAGCTCACCCAGTTTTGGTTGGCAGAGTGAAGCGGCGGCCGTCGACGATGCGCAAGTGGGCGCTCTCCTGCGCGCTCCTCCTCGTCCTCCTCCTCACCACCCTCCCCGATCCAGCTAAGAAGCTCCAAGTCAATGCCGAGGAGAGCAGCGACGAGGTTGGCGACTTTCCCAAGGTAGAGGAGAAGCTTGGGGCCGTCCCCCATGGCTTGTCCACCGACTCCGAGGTTGTCCAGAGGGAGTCCGAGTCGATCTCGAGGAAGACCCTCAGGAACTCGGCTGAGAAGTTTGAGTTCCAGGCCGAGGTGTCCAGGCTCATGGACATCATCATCAACTCACTCTACAGCAACAAGGACATCTTCCTGAGGGAGCTCATTTCCAATG…	5' 25 bp shorter	same	same	same	same	same	same	same	same	same	same	same	same	same	same	same	same	IR	same	same	same	same	same	same	same	same	same	same	3' 270 bp longer	/
chr7D.1156.3	TraesCS7D01G517800	TaHSP90B-7D	2759	1 and PID >99%	28942;17851;24485;12664;21235;18260;22610;15530;14248;10894;14618;20509;32258;	14	Yes	minor	Intact	Truncated	AGTCAGACGAACGCGACGAGCTCACCCAGTTTTGGTTGGCAGAGTGAAGCGGCGGCCGTCGACGATGCGCAAGTGGGCGCTCTCCTGCGCGCTCCTCCTCGTCCTCCTCCTCACCACCCTCCCCGATCCAGCTAAGAAGCTCCAAGTCAATGCCGAGGAGAGCAGCGACGAGGTTGGCGACTTTCCCAAGGTAGAGGAGAAGCTTGGGGCCGTCCCCCATGGCTTGTCCACCGACTCCGAGGTTGTCCAGAGGGAGTCCGAGTCGATCTCGAGGAAGACCCTCAGGAACTCGGCTGAGAAGTTTGAGTTCCAGGCCGAGGTGTCCAGGCTCATGGACATCATCATCAACTCACTCTACAGCAACAAGGACATCTTCCTGAGGGAGCTCATTTCCAATGC…	5' 26 bp shorter	same	same	same	same	same	same	same	same	same	same	same	same	same	same	same	same	same	same	same	same	IR	same	same	same	same	same	same	3' 194 bp longer	/
chr7D.1156.4	TraesCS7D01G517800	TaHSP90B-7D	2808	1 and PID >99%	28942;17851;24485;14422;12664;21235;18260;22610;15530;10894;14618;20509;32258;	14	Yes	rare	/	Intact	AGAGTGAAGCGGCGGCCGTCGACGATGCGCAAGTGGGCGCTCTCCTGCGCGCTCCTCCTCGTCCTCCTCCTCACCACCCTCCCCGATCCAGCTAAGAAGCTCCAAGTCAATGCCGAGGAGAGCAGCGACGAGGTTGGCGACTTTCCCAAGGTAGAGGAGAAGCTTGGGGCCGTCCCCCATGGCTTGTCCACCGACTCCGAGGTTGTCCAGAGGGAGTCCGAGTCGATCTCGAGGAAGACCCTCAGGAACTCGGCTGAGAAGTTTGAGTTCCAGGCCGAGGTGTCCAGGCTCATGGACATCATCATCAACTCACTCTACAGCAACAAGGACATCTTCCTGAGGGAGCTCATTTCCAATGCATCTGATGCTTTGGATAAGATTAGGTTCCTTACCCTCACT…	5' 66 bp shorter	same	same	same	same	same	same	same	same	IR	same	same	same	same	same	same	same	same	same	same	same	same	same	same	same	same	same	same	3' 191 bp longer	/
chr7D.1156.5	TraesCS7D01G517800	TaHSP90B-7D	2756	1 and PID >99%	28942;17851;24485;14422;21235;18260;22610;15530;14248;10894;14618;20509;32258;	14	Yes	minor	Intact	Truncated	AGACGAACGCGACGAGCTCACCCAGTTTTGGTTGGCAGAGTGAAGCGGCGGCCGTCGACGATGCGCAAGTGGGCGCTCTCCTGCGCGCTCCTCCTCGTCCTCCTCCTCACCACCCTCCCCGATCCAGCTAAGAAGCTCCAAGTCAATGCCGAGGAGAGCAGCGACGAGGTTGGCGACTTTCCCAAGGTAGAGGAGAAGCTTGGGGCCGTCCCCCATGGCTTGTCCACCGACTCCGAGGTTGTCCAGAGGGAGTCCGAGTCGATCTCGAGGAAGACCCTCAGGAACTCGGCTGAGAAGTTTGAGTTCCAGGCCGAGGTGTCCAGGCTCATGGACATCATCATCAACTCACTCTACAGCAACAAGGACATCTTCCTGAGGGAGCTCATTTCCAATGCATCT…	5' 30 bp shorter	same	same	same	same	same	same	same	same	same	same	same	same	same	same	same	same	same	same	IR	same	same	same	same	same	same	same	same	3' 187 bp longer	/
chr7D.1156.6	TraesCS7D01G517800	TaHSP90B-7D	2755	3	28942;17851;24485;14422;12664;21235;18260;22610;15530;14248;10894;14618;32258;	14	Yes	rare	Intact	Intact	AGTCAGACGAACGCGACGAGCTCACCCAGTTTTGGTTGGCAGAGTGAAGCGGCGGCCGTCGACGATGCGCAAGTGGGCGCTCTCCTGCGCGCTCCTCCTCGTCCTCCTCCTCACCACCCTCCCCGATCCAGCTAAGAAGCTCCAAGTCAATGCCGAGGAGAGCAGCGACGAGGTTGGCGACTTTCCCAAGGTAGAGGAGAAGCTTGGGGCCGTCCCCCATGGCTTGTCCACCGACTCCGAGGTTGTCCAGAGGTGCGCCGTAATGCCTGACCAACGCTGATGGTTCCAATTTCATGCCGTTGACATTCTGTACTGATGACTTTTGATGTGCGAAGGGAGTCCGAGTCGATCTCGAGGAAGACCCTCAGGAACTCGGCTGAGAAGTTTGAGTTCCAGGCC…	5' 26 bp shorter	same	same	IR	same	same	same	same	same	same	same	same	same	same	same	same	same	same	same	same	same	same	same	same	same	same	same	same	3' 187 bp longer
TraesCS5A01G251000.1	TraesCS5A01G251000	TaHSP90C1-5A	2346	1 and PID >99%	21888;23020;27301;29665;20161;10483;12668;13017;17654;20458;11536;11275;13714;12239;14321;21408;27470;25552;	19	No	major	Intact	Intact	ATGGCGCCCGCGCTGAGCAGGACCCTGGGCCCGTCGTCGGTGGCGGCGCTGCGGCCGAGCCCGTCGCGGGGGCCGCCGCGGGCCGCGCTCGCGCCGCAGGGGAGGAGGCCCGCCGGCGCCAGAGGGGTCAGGTGGGAGGCCGGGAGGGGCCGGCTGGTCGGGGCGAGGTGCGCCTCCGCCGTCGCCGAGAAGGCCGCCGGCGAGGAGGAGGAGGCCGCCGGGGAGGAGTTCGAGTACCAGGCCGAGGTTAGCCGGTTGATGGATTTGATTGTTCACAGCCTCTACAGCCACAAGGAAGTGTTCCTTCGGGAGCTTGTAAGTAATGCGAGTGATGCTTTGGATAAGCTGAGATTTCTCAGTGTAACTGACCCATCCGTGCTGGCTGATGGTGGTGACATG…	246 bp	233 bp	74 bp	91 bp	126 bp	91 bp	94 bp	95 bp	84 bp	130 bp	144 bp	76 bp	117 bp	122 bp	42 bp	78 bp	81 bp	157 bp	105 bp	79 bp	141 bp	96 bp	93 bp	88 bp	78 bp	76 bp	255 bp	85 bp	103 bp	83 bp	172 bp	78 bp	106 bp	136 bp	90 bp	89 bp	195 bp	/
chr5A.630.1	TraesCS5A01G251000	TaHSP90C1-5A	2167	1 and PID >99%	21888;23020;27301;29665;20161;10483;12668;17654;20458;11536;11275;13714;12239;14321;	15	Yes	major	/	Truncated	GACTGCCTTGGAACTATTGCGCAAAGTGGTACCTCCAAATTTTTGAAGGCTCTGAAGGAGAACAAAGAGCTTGGCTCAGATAATGGACTTATTGGTCAATTTGGTGTTGGATTTTATTCGGCTTTTCTTGTTGCAGAGAAGGTTGTTGTGTCCACTAAGAGTCCCAAGACAGATAAGCAGTATATATGGGAAGCTGAGGCTAACAGTAGCTCATACGTTATCAGGGAAGAGACTGATCCTGAGAAAATGCTGACACGTGGAACACAGATTACTCTCTTTTTAAGAGAGGAGGATAAGTATGAATTTGCTGAACCTACGAGGATTCAAGGTCTAGTTAAGAACTATTCGCAGTTTGTTTCGTTCCCCATTTTTACATGGCAAGAGAAATCTAGAACAGTT…	/	/	/	/	/	/	5' 37 bp shorter	same	same	same	same	same	same	same	same	same	same	same	same	same	same	IR	same	same	same	same	same	same	same	same	same	same	same	same	same	same	3' 208 bp longer	/
TraesCS5B01G249000.2	TraesCS5B01G249000	TaHSP90C1-5B	2346	5	40072;43123;55128;40666;34856;22408;29367;27009;26383;52045;37039;36028;43976;37395;44125;48875;44917;58551;	19	No	major	Intact	Intact	ATGGCGCCCGCGCTGAGCAGGACCCTGGGCCCGTCGTCGGTGGCGGCGCTGCGGCCGAGCCCGTCGCGGGGGCTGCCGCGGGCCGCTCTCGCGCCGCAGGGGAGGAGGCCCGCCGGCGCCAGAGGGGTCAGGTGGGAGGCCGGGAGGGGCCGGCTGGTCGGCGCGAGGTGCGCCTCCGCCGTCGCCGAGAAGGCCGCCGGCGAGGAGGAGGAGGCCGCCGGGGAGGAGTTCGAGTACCAGGCCGAGGTTAGCCGCCTGATGGATTTGATTGTTCACAGCCTCTACAGCCACAAGGAAGTGTTCCTTCGGGAGCTTGTGAGTAATGCGAGTGATGCCTTGGATAAGCTGAGATTTCTCAGTGTAACTGATCCATCCGTGCTGGCTGATGGTGGTGACATG…	246 bp	242 bp	74 bp	94 bp	126 bp	91 bp	94 bp	100 bp	84 bp	125 bp	144 bp	94 bp	117 bp	113 bp	42 bp	79 bp	81 bp	280 bp	105 bp	71 bp	141 bp	115 bp	93 bp	93 bp	78 bp	76 bp	255 bp	83 bp	103 bp	76 bp	172 bp	88 bp	106 bp	81 bp	90 bp	85 bp	195 bp	/
TraesCS5B01G249000.1	TraesCS5B01G249000	TaHSP90C1-5B	1614	1 and PID >99%	40072;43123;55128;40666;34856;22408;29367;27009;26383;52045;37039;36028;45;	14	No	minor	/	Intact	ATGCTGACACGTGGAACACAGATTACTCTCTTTTTAAGAGATGATAAGTATGAATTTGCTGACCCTACGAGGATTCAAGGTCTAGTTAAGAACTACTCGCAGTTTGTTTCGTTCCCCATTTTTACATGGCAGGAGAAATCTAGAACAGTTGAGGTTGAAGAAGAGGAGTCAAAAGAAGCCGAAGAGACAGCAGAGGGTGAGAAGGAGAAGAAGAAGAAAACTATCACTGAGAAGTACTGGGATTGGGAATTGGCAAATGAAACAAAGCCAATATGGATGAGAAATCCAAAGGAAGTTGAGGAAACCGAGTACAATGAATTTTACAAGAAGGCATTCAATGAGTTTTTGGATCCTCTAGCTCATGCACACTTTACAACAGAGGGTGAGGTGGAATTTAGG…	/	/	/	/	/	/	/	/	/	/	5' 105 bp shorter	same	5' 3 bp alternative splicing	same	same	same	same	same	same	same	same	same	same	same	same	same	same	same	same	same	same	same	same	same	same	same	same	/
TraesCS5B01G249000.3	TraesCS5B01G249000	TaHSP90C1-5B	1797	0	22408;29367;27009;26383;52045;37039;36028;43976;37395;44125;48875;44917;58551;	14	No	rare	Intact	Truncated	ATGGCGCCCGCGCTGAGCAGGACCCTGGGCCCGTCGTCGGTGGCGGCGCTGCGGCCGAGCCCGTCGCGGGGGCTGCCGCGGGCCGCTCTCGCGCCGCAGGGGAGGAGGCCCGCCGGCGCCAGAGGGGTCAGGTGGGAGGCCGGGAGGGGCCGGCTGGTCGGCGCGAGGTGCGCCTCCGCCGTCGCCGAGAAGGCCGCCGGCGAGGAGGAGGAGGCCGCCGGGGAGGAGTTCGAGTACCAGGCCGAGGTTAGCCGCCTGATGGATTTGATTGTTCACAGCCTCTACAGCCACAAGGAAGTGTTCCTTCGGGAGCTTGTGAGTAATGCGAGTGATGCCTTGGATAAGCTGAGATTTCTCAGTGTAACTGATCCATCCGTGCTGGCTGATGGTGGTGACATG…	same	same	same	same	same	same	same	same	same	same	same	same	same	same	same	same	same	same	same	same	same	same	same	same	same	same	same	IR	3' 317 bp shorter	/
chr5B.720.2	TraesCS5B01G249000	TaHSP90C1-5B	1740	1 and PID >99%	0;43123;55128;40666;34856;22408;29367;27009;26383;52045;37039;36028;43976;	14	Yes	major	/	Truncated	AAGAGTCCCAAGACAGATAAGCAGTATATATGGGAAGCTGAGGCTAACAGTAGCTCATACGTTATCAGGGAAGAGACTGATCCTGAGAAAATGCTGACACGTGGAACACAGATTACTCTCTTTTTAAGAGAGGATGATAAGTATGAATTTGCTGACCCTACGAGGATTCAAGGTCTAGTTAAGAACTACTCGCAGTTTGTTTCGTTCCCCATTTTTACATGGCAGGAGAAATCTAGAACAGTTGAGGTTGAAGAAGAGGAGTCAAAAGAAGCCGAAGAGACAGCAGAGGGTGAGAAGGAGAAGAAGAAGAAAACTATCACTGAGAAGTACTGGGATTGGGAATTGGCAAATGAAACAAAGCCAATATGGATGAGAAATCCAAAGGAAGTTGAGGAAACC…	/	/	/	/	/	/	/	/	/	/	5' 15 bp shorter	same	same	same	same	same	same	same	same	same	same	same	same	same	same	same	same	same	same	same	same	same	same	same	3' 63 bp alternative splicing	same	5' 93 bp alternative splicing, 3' 189 bp longer	/
TraesCS5D01G258900.2	TraesCS5D01G258900	TaHSP90C1-5D	2346	2	22654;25399;28159;19859;15941;14846;23071;18064;18750;31536;28446;32722;43748;37131;42480;40171;38151;43286;	19	No	major	Intact	Intact	ATGGCGCCCGCGCTGAGCAGGACCCTGGGCCCGTCCTCGGTGGCGGCGCTGCGGCCGAGCCCGTCGCGGGGGCTGCTGCGGGCCGCGCTCGCGCCGCAGGGGAGGAGGCCCGCCGGCGCCAGAGGAGTCAGGTGGGAGGCCGGGAGGGGCCGGCTGGTCGGGGCCAGGTGCGCCTCCGCCGTTGCCGAGAAGACCGCCGGGGAGGAGGAGGAGGCCGCCGGCGAGAAGTTCGAGTACCAGGCCGAGGTTAGCCGCTTGATGGATTTGATTGTTCACAGCCTCTACAGCCATAAGGAAGTGTTCCTTCGGGAGCTTGTAAGTAATGCGAGTGATGCCTTGGATAAGCTGAGATTTCTCAGTGTAACTGACCCGTCCGTGCTGGCTGATGGTGGTGACATG…	246 bp	235 bp	74 bp	100 bp	126 bp	91 bp	94 bp	100 bp	84 bp	154 bp	144 bp	88 bp	117 bp	113 bp	42 bp	81 bp	81 bp	155 bp	105 bp	78 bp	141 bp	115 bp	93 bp	93 bp	78 bp	77 bp	255 bp	87 bp	103 bp	69 bp	172 bp	81 bp	106 bp	80 bp	90 bp	90 bp	195 bp	/
TraesCS5D01G258900.1	TraesCS5D01G258900	TaHSP90C1-5D	1614	0	22654;25399;28159;19859;15941;14846;23071;18064;18750;31536;28446;32722;42;	14	No	minor	/	Intact	ATGCTGACACGTGGAACACAGATTACTCTCTTTTTAAGAGATGATAAGTATGAATTTGCTGACCCTACGAGGATTCAAGGTCTAGTTAAGAACTACTCGCAGTTTGTTTCGTTCCCCATTTTTACATGGCAGGAGAAATCTAGAACAGTTGAGGTTGAAGAAGAGGAGTCAAAAGAAGCCGAAGAGACAGCAGAGGGTGAGAAGGAGAAGAAGAAGAAAACTATCACTGAGAAGTACTGGGATTGGGAATTGGCAAATGAAACAAAGCCAATATGGATGAGAAATCCAAAGGAAGTCGAGGAAACCGAGTACAATGAATTTTACAAGAAGGCATTCAATGAGTTTTTGGATCCTCTAGCTCATGCACACTTTACAACAGAGGGTGAGGTGGAATTTAGA…	/	/	/	/	/	/	/	/	/	/	5' 105 bp shorter	same	5' 3 bp alternative splicing	same	same	same	same	same	same	same	same	same	same	same	same	same	same	same	same	same	same	same	same	same	same	same	same	/
TraesCS5A01G101900.2	TraesCS5A01G101900	TaHSP90C2-5A	2451	0	3905;5116;3179;2659;3353;2754;2861;2662;3465;3187;87;2052;1930;2259;2100;2635;2759;1948;1639;	20	No	minor	Intact	Intact	ATGCTCGGGGCCTCGAGGCGATCCCTCTGCGCCGGCGCCGCCGCCCGCCGCCACGCCGCCGCCTTCGCGGTCTCCGGAGACGCCGCCGCCGCCGCCGCCGCCTCCTCCTCCCCCTCCCTCTCCCCCTCGGCCCCGCCGCGTTCGGTGACAAACCCAGACCCTGGTCTCTCTCGGCTTGGAGGGAAGAGGTTGCTCTCTGTGCTTGGGGCTCCCAAGCTTAATGGAGCTGAAAGCTTGTCGTCCCTCAAGCTGAGGGAGAGTGCCCTTGTTGGGAGACGGTATGAATCGAGTGCTGCAGCAGTTGATTCATCTGACGCGCCACCTGCCGAGAAGTTCGAGTATCAGGCTGAGGTCAATAGGCTCATGGATTTGATTGTGCACAGCTTGTATAGCAACAAG…	144 bp	396 bp	207 bp	91 bp	74 bp	226 bp	126 bp	85 bp	94 bp	85 bp	84 bp	111 bp	144 bp	102 bp	114 bp	75 bp	63 bp	121 bp	78 bp	123 bp	105 bp	470 bp	132 bp	91 bp	93 bp	94 bp	78 bp	76 bp	255 bp	566 bp	103 bp	612 bp	175 bp	81 bp	106 bp	185 bp	90 bp	214 bp
TraesCS5A01G101900.1	TraesCS5A01G101900	TaHSP90C2-5A	2448	25	3905;5116;3179;2659;3353;2754;2861;2662;3465;3187;2500;2052;1930;2259;2100;2635;2759;1948;1639;	20	No	major	Intact	Truncated	ATGCTCGGGGCCTCGAGGCGATCCCTCTGCGCCGGCGCCGCCGCCCGCCGCCACGCCGCCGCCTTCGCGGTCTCCGGAGACGCCGCCGCCGCCGCCGCCGCCTCCTCCTCCCCCTCCCTCTCCCCCTCGGCCCCGCCGCGTTCGGTGACAAACCCAGACCCTGGTCTCTCTCGGCTTGGAGGGAAGAGGTTGCTCTCTGTGCTTGGGGCTCCCAAGCTTAATGGAGCTGAAAGCTTGTCGTCCCTCAAGCTGAGGGAGAGTGCCCTTGTTGGGAGACGGTATGAATCGAGTGCTGCAGCAGTTGATTCATCTGACGCGCCACCTGCCGAGAAGTTCGAGTATCAGGCTGAGGTCAATAGGCTCATGGATTTGATTGTGCACAGCTTGTATAGCAACAAG…	same	same	same	same	same	same	same	same	same	same	same	same	same	same	same	same	same	same	5' 3bp alternative splicing	same	same	same	same	same	same	same	same	same	same	same	same	same	same	same	same	same	same	same
chr5A.240.1	TraesCS5A01G101900	TaHSP90C2-5A	1656	1 and PID >99%	3353;2754;2861;2662;3465;3187;2500;2052;1930;2259;2100;2635;2759;1948;	15	Yes	rare	Intact	Truncated	TCGTCCCTCAAGCTGAGGGAGAGTGCCCTTGTTGGGAGACGGTATGAATCGAGTGCTGCAGCAGTTGATTCATCTGACGCGCCACCTGCCGAGAAGTTCGAGTATCAGGCTGAGGTCAATAGGCTCATGGATTTGATTGTGCACAGCTTGTATAGCAACAAGGAAGTGTTTCTCCGGGAGCTGGTCAGCAACGCAAGTGATGCACTTGACAAATTGCGCTATCTGAGTGTCACTGATCCTGATCTTCTTAAGGATGGCCCTGAACTTGACATTCGCATCCAAACAGACAAGGACAATGGAATAATAACGATTATTGATTCTGGGATTGGTATGACGAGGCAAGAACTTGTTGATTCTCTTGGAACTATCGCAAGCAGTGGAACTGCCAAATTCCTGAAG…	/	/	5' 93 bp shorter	same	same	same	same	same	same	same	same	same	same	same	same	same	same	same	5' 3bp alternative splicing	same	same	same	same	same	same	same	same	same	same	same	same	/
chr5A.240.2	TraesCS5A01G101900	TaHSP90C2-5A	1662	1 and PID >99%	2754;2861;2662;3465;3187;2500;2052;1930;2259;2100;2635;2759;1948;1639;	15	Yes	minor	Intact	Truncated	CTCGCACCGTCGTTTTCCTCGGTCAGCCCACCTGCGCAAGCGCGCCTCCAGCCCACATCTCTCGCCCTCGCCTGGGAGGAGAACCAGCAGAGCGCAGCGGAGATGCTCGGGGCCTCGAGGCGATCCCTCTGCGCCGGCGCCGCCGCCCGCCGCCACGCCGCCGCCTTCGCGGTCTCCGGAGACGCCGCCGCCGCCGCCGCCGCCTCCTCCTCCCCCTCCCTCTCCCCCTCGGCCCCGCCGCGTTCGGTGACAAACCCAGACCCTGGTCTCTCTCGGCTTGGAGGGAAGAGGTTGCTCTCTGTGCTTGGGGCTCCCAAGCTTAATGGAGCTGAAAGCTTGTCGTCCCTCAAGCTGAGGGAGAGTGCCCTTGTTGGGAGACGGTATGAATCGAGTGCTGCA…	5' 102 bp longer	same	same	same	same	same	same	same	same	same	same	same	same	same	same	same	same	same	5' 3bp alternative splicing	same	same	same	same	same	same	same	same	same	3' 150 bp shorter	/
chr5A.240.3	TraesCS5A01G101900	TaHSP90C2-5A	2041	1 and PID >99%	2659;3353;2754;2861;2662;3465;3187;2500;2052;1930;2259;2100;2635;2759;1948;1639;	17	Yes	major	Intact	Truncated	GCCCACAAAACCCTACCCAACCCCTCTTCCAAAACCCTCGCACCGTCGTTTTCCTCGGTCAGCCCACCTGCGCAAGCGCGCCTCCAGCCCACATCTCTCGCCCTCGCCTGGGAGGAGAACCAGCAGAGCGCAGCGGAGATGCTCGGGGCCTCGAGGCGATCCCTCTGCGCCGGCGCCGCCGCCCGCCGCCACGCCGCCGCCTTCGCGGTCTCCGGAGACGCCGCCGCCGCCGCCGCCGCCTCCTCCTCCCCCTCCCTCTCCCCCTCGGCCCCGCCGCGTTCGGTGACAAACCCAGACCCTGGTCTCTCTCGGCTTGGAGGGAAGAGGTTGCTCTCTGTGCTTGGGGCTCCCAAGCTTAATGGAGCTGAAAGCTTGTCGTCCCTCAAGCTGAGGGAGAGT…	5' 138 bp longer	same	same	same	same	same	same	same	same	same	same	same	same	same	same	same	same	same	5' 3bp alternative splicing	same	same	same	same	same	same	same	same	same	same	same	same	same	3' 163 bp shorter	/
TraesCS5B01G106300.1	TraesCS5B01G106300	TaHSP90C2-5B	2472	4	298;4609;6389;5906;4913;5636;5192;7520;6986;8371;7364;10528;9643;6361;7891;5418;8505;14617;12149;	20	No	rare	Intact	Intact	ATGCTCGGGGCCTCAAGGCGATCCCTCTGCGCCGGCGCCGCAGCCCGCCGCCACGCCGCCGCCTTCGCGGTCTCCGGAGACGCCGCCGCCGCCGCCGCCTCCCCCTCCCCCTCCCTCTCCCCCTCGGCCCCGCCGCGTTCGGTACGTATGTGCGACATTGACTGTATGGTGACAAACCCAGACCCTGGTGTCTCTCGGCTTGGAGGGAAGAGGTTGCTCTCTGTGCTTGCAGCTCCCAAGCTTAATGGAGTTGAAAGCTTGTCGTCCCTCAAGCTGAGGGAGAGCGCCCTTGTTGGGAGACGGTATGAATCGAGTGCTGCAGCAGTTGATTCATCTGACGCGCCACCTGCCGAGAAGTTTGAGTATCAGGCTGAGGTCAATAGGCTCATGGATTTGATT…	168 bp	363 bp	207 bp	91 bp	74 bp	224 bp	126 bp	85 bp	94 bp	85 bp	84 bp	108 bp	144 bp	76 bp	114 bp	75 bp	63 bp	125 bp	75 bp	124 bp	105 bp	469 bp	132 bp	91 bp	93 bp	92 bp	78 bp	76 bp	255 bp	565 bp	103 bp	632 bp	175 bp	81 bp	106 bp	184 bp	90 bp	300 bp
chr5B.1631.1	TraesCS5B01G106300	TaHSP90C2-5B	2900	1 and PID >99%	6361;8505;	3	Yes	rare	/	Truncated	TCGGCATTTCTTGTAGTGAAAACAGAGATGACTATGAAGCATTCTGGGAGAACTACGGCAAATTTTTGAAGCTCGGTTGCATGGAAGACAAGGAAAATCACAAGAGAATTGCTCCTTTGCTCCGTTTCTTTTCTTCTCAGAGCAATGAGGAATTAATTAGCTTGGATGAATATGTGGAGAGTATGAAACCAGAGCAGAAGGCCATTTATTACATTGCTGGAGATAGTTTGAGCAGTGCCAAAAATGCTCCTTTCTTAGAGAAGCTCAATGAAATGGGTTATGAGGTATGTACTGAACTACTGATGATAGACCATTGCTTCTACAAATACTCCCTCAGTTTCTAAATATAGGACTTTTTAGAGATTCCAATACGGAGTAATACAGATGTATATAGAGTTT…	/	/	/	/	/	/	/	/	/	/	/	/	/	/	/	/	/	/	/	/	/	/	/	/	/	/	5' 49 bp shorter	same	same	IR	same	IR	same	same	same	IR	same	IR
chr5B.1631.2	TraesCS5B01G106300	TaHSP90C2-5B	2023	1 and PID >99%	645;4609;6389;5906;4913;5636;5192;7520;6986;8371;7364;10528;9643;6361;7891;	16	Yes	rare	Intact	Truncated	CCCCACAAAACCCTACCCCTCTTCCAAAACCCTCGCATCGTCGTCTTCCTCGGTCGGCCCACCTGCGCAAGCGCGCCTCCAGCCCACATCTCTCGCCCTCGCCTGGGAGGAGAACGAGCAGAGCGCAGCGGAGATGCTCGGGGCCTCAAGGCGATCCCTCTGCGCCGGCGCCGCAGCCCGCCGCCACGCCGCCGCCTTCGCGGTCTCCGGAGACGCCGCCGCCGCCGCCGCCTCCCCCTCCCCCTCCCTCTCCCCCTCGGCCCCGCCGCGTTCGGTGACAAACCCAGACCCTGGTGTCTCTCGGCTTGGAGGGAAGAGGTTGCTCTCTGTGCTTGCAGCTCCCAAGCTTAATGGAGTTGAAAGCTTGTCGTCCCTCAAGCTGAGGGAGAGCGCCCTTGT…	5 133 bp 'longer, 3' 27 bp alternative splicing	same	same	same	same	same	same	same	same	same	same	same	same	same	same	same	same	same	same	same	same	same	same	same	same	same	same	same	same	same	same	/
chr5B.1631.3	TraesCS5B01G106300	TaHSP90C2-5B	2035	1 and PID >99%	645;4609;6389;5906;4913;5636;5192;7520;6986;8371;7364;10528;9643;6361;7891;5418;	17	Yes	rare	Intact	Truncated	GCCCCCACAAAACCCTACCCCTCTTCCAAAACCCTCGCATCGTCGTCTTCCTCGGTCGGCCCACCTGCGCAAGCGCGCCTCCAGCCCACATCTCTCGCCCTCGCCTGGGAGGAGAACGAGCAGAGCGCAGCGGAGATGCTCGGGGCCTCAAGGCGATCCCTCTGCGCCGGCGCCGCAGCCCGCCGCCACGCCGCCGCCTTCGCGGTCTCCGGAGACGCCGCCGCCGCCGCCGCCTCCCCCTCCCCCTCCCTCTCCCCCTCGGCCCCGCCGCGTTCGGTGACAAACCCAGACCCTGGTGTCTCTCGGCTTGGAGGGAAGAGGTTGCTCTCTGTGCTTGCAGCTCCCAAGCTTAATGGAGTTGAAAGCTTGTCGTCCCTCAAGCTGAGGGAGAGCGCCCTT…	5' 135 bp longer, 3' 27 bp alternative splicing	same	same	same	same	same	same	same	same	same	same	same	same	same	same	same	same	same	same	same	same	same	same	same	same	same	same	same	same	same	same	same	3' 163 bp shorter	/
chr5B.1631.4	TraesCS5B01G106300	TaHSP90C2-5B	2778	1 and PID >99%	4609;5906;4913;5636;5192;7520;6986;8371;7364;10528;9643;6361;7891;5418;8505;14617;12149;	18	Yes	rare	/	Intact	TGTCTCTCGGCTTGGAGGGAAGAGGTTGCTCTCTGTGCTTGCAGCTCCCAAGCTTAATGGAGTTGAAAGCTTGTCGTCCCTCAAGCTGAGGGAGAGCGCCCTTGTTGGGAGACGGTATGAATCGAGTGCTGCAGCAGTTGATTCATCTGACGCGCCACCTGCCGAGAAGTTTGAGTATCAGGCTGAGGTCAATAGGCTCATGGATTTGATTGTGCACAGCTTGTATAGCAACAAGGAAGTGTTTCTCCGGGAGCTGGTTAGGTGGGCAACAATTCACAACATAAATTTTTCATTTTTAGAAATAGCAGTAGTTATCTCCAAATTCACTCTTTATTTGTTTTGTTTTATTGACACTTGTTCCTCGCCATGATATTGCATTAACTTCATTTTGGCAATTGT…	/	/	5' 20 bp shorter	same	same	IR	same	same	same	same	same	same	same	same	same	same	same	same	same	same	same	same	same	same	same	same	same	same	same	same	same	same	same	same	same	same	same	same
chr5B.1631.5	TraesCS5B01G106300	TaHSP90C2-5B	2930	3	645;4609;6389;5906;4913;5636;7520;6986;8371;7364;10528;9643;6361;7891;5418;8505;14617;12149;	19	Yes	minor	/	Intact	CCCCCACAAAACCCTACCCCTCTTCCAAAACCCTCGCATCGTCGTCTTCCTCGGTCGGCCCACCTGCGCAAGCGCGCCTCCAGCCCACATCTCTCGCCCTCGCCTGGGAGGAGAACGAGCAGAGCGCAGCGGAGATGCTCGGGGCCTCAAGGCGATCCCTCTGCGCCGGCGCCGCAGCCCGCCGCCACGCCGCCGCCTTCGCGGTCTCCGGAGACGCCGCCGCCGCCGCCGCCTCCCCCTCCCCCTCCCTCTCCCCCTCGGCCCCGCCGCGTTCGGTGACAAACCCAGACCCTGGTGTCTCTCGGCTTGGAGGGAAGAGGTTGCTCTCTGTGCTTGCAGCTCCCAAGCTTAATGGAGTTGAAAGCTTGTCGTCCCTCAAGCTGAGGGAGAGCGCCCTTG…	5' 134 bp longer, 3' 27 bp alternative splicing	same	same	same	same	same	same	same	same	same	same	same	same	IR	same	same	same	same	same	same	same	same	same	same	same	same	same	same	same	same	same	same	same	same	same	same	same	same
chr5B.1631.6	TraesCS5B01G106300	TaHSP90C2-5B	2957	1 and PID >99%	645;4609;6389;5906;4913;5636;5192;7520;6986;8371;7364;9643;6361;7891;5418;8505;14617;12149;	19	Yes	rare	Intact	Truncated	CCCCCACAAAACCCTACCCCTCTTCCAAAACCCTCGCATCGTCGTCTTCCTCGGTCGGCCCACCTGCGCAAGCGCGCCTCCAGCCCACATCTCTCGCCCTCGCCTGGGAGGAGAACGAGCAGAGCGCAGCGGAGATGCTCGGGGCCTCAAGGCGATCCCTCTGCGCCGGCGCCGCAGCCCGCCGCCACGCCGCCGCCTTCGCGGTCTCCGGAGACGCCGCCGCCGCCGCCGCCTCCCCCTCCCCCTCCCTCTCCCCCTCGGCCCCGCCGCGTTCGGTGACAAACCCAGACCCTGGTGTCTCTCGGCTTGGAGGGAAGAGGTTGCTCTCTGTGCTTGCAGCTCCCAAGCTTAATGGAGTTGAAAGCTTGTCGTCCCTCAAGCTGAGGGAGAGCGCCCTTG…	5' 134 bp longer, 3' 27 bp alternative splicing	same	same	same	same	same	same	same	same	same	same	same	same	same	same	same	same	same	same	same	same	same	same	IR	same	same	same	same	same	same	same	same	same	same	same	same	same	same
chr5B.1631.7	TraesCS5B01G106300	TaHSP90C2-5B	2934	1 and PID >99%	0;4609;6389;5906;4913;5636;7520;6986;8371;7364;10528;9643;6361;7891;5418;8505;14617;12149;	19	Yes	rare	/	Truncated	CCCCACAAAACCCTACCCCTCTTCCAAAACCCTCGCATCGTCGTCTTCCTCGGTCGGCCCACCTGCGCAAGCGCGCCTCCAGCCCACATCTCTCGCCCTCGCCTGGGAGGAGAACGAGCAGAGCGCAGCGGAGATGCTCGGGGCCTCAAGGCGATCCCTCTGCGCCGGCGCCGCAGCCCGCCGCCACGCCGCCGCCTTCGCGGTCTCCGGAGACGCCGCCGCCGCCGCCGCCTCCCCCTCCCCCTCCCTCTCCCCCTCGGCCCCGCCGCGTTCGGTACGTGACAAACCCAGACCCTGGTGTCTCTCGGCTTGGAGGGAAGAGGTTGCTCTCTGTGCTTGCAGCTCCCAAGCTTAATGGAGTTGAAAGCTTGTCGTCCCTCAAGCTGAGGGAGAGCGCCC…	5' 133 bp longer, 3' 27 bp alternative splicing	same	same	same	same	same	same	same	same	same	same	same	same	IR	same	same	same	same	same	same	same	same	same	same	same	same	same	same	same	same	same	same	same	same	same	same	same	same
chr5B.1631.8	TraesCS5B01G106300	TaHSP90C2-5B	2867	58	645;4609;6389;5906;4913;5636;5192;7520;6986;8371;7364;10528;9643;6361;7891;5418;8505;14617;12149;	20	Yes	major	Intact	Intact	CCCCCACAAAACCCTACCCCTCTTCCAAAACCCTCGCATCGTCGTCTTCCTCGGTCGGCCCACCTGCGCAAGCGCGCCTCCAGCCCACATCTCTCGCCCTCGCCTGGGAGGAGAACGAGCAGAGCGCAGCGGAGATGCTCGGGGCCTCAAGGCGATCCCTCTGCGCCGGCGCCGCAGCCCGCCGCCACGCCGCCGCCTTCGCGGTCTCCGGAGACGCCGCCGCCGCCGCCGCCTCCCCCTCCCCCTCCCTCTCCCCCTCGGCCCCGCCGCGTTCGGTGACAAACCCAGACCCTGGTGTCTCTCGGCTTGGAGGGAAGAGGTTGCTCTCTGTGCTTGCAGCTCCCAAGCTTAATGGAGTTGAAAGCTTGTCGTCCCTCAAGCTGAGGGAGAGCGCCCTTG…	5' 134 bp longer, 3' 27 bp alternative splicing	same	same	same	same	same	same	same	same	same	same	same	same	same	same	same	same	same	same	same	same	same	same	same	same	same	same	same	same	same	same	same	same	same	same	same	same	same
TraesCS5D01G113700.1	TraesCS5D01G113700	TaHSP90C2-5D	2874	36	2622;3348;4270;3734;3299;3517;3209;3277;3450;4501;5396;9606;8295;4548;6366;3490;5405;9899;9339;	20	No	minor	Intact	Intact	ATGCTGCAACGCAAAGTGCCCACCTGGTCGTGGGTCACCCACAACCATGCACCCACCGGCCCCACATGTCAACCTCCTTGTATGATACACAGACTATCCACACCGGTGCACATAGCATTACTCCGGGCCCCTGCTCCAGAACCTTCTCCCGAAACGCTAACACCACCGAGCAAACCCAAGCCCCCTTCCCCACTCTCTCACCGACAGCCCGGGACCACGGTGCCAGCAAAGCGCACTCCCTCCTTCTTGATCCGCAAGGCGCACCCCATTTATACGCCTCATCCCCTCTGCCTCCGGTCACCCCCACAAAACCCTACCCCTCTTCCAAAACCCTCGCATCGTCGTCTTCCTCGGTCGGCCCACCTGCGCAAGCGCGCCTCCAGCCCACATCTCTCGCCC…	570 bp	387 bp	207 bp	91 bp	74 bp	231 bp	126 bp	85 bp	94 bp	85 bp	84 bp	109 bp	144 bp	76 bp	114 bp	75 bp	63 bp	122 bp	75 bp	121 bp	105 bp	471 bp	132 bp	89 bp	93 bp	95 bp	78 bp	76 bp	255 bp	577 bp	103 bp	585 bp	175 bp	81 bp	106 bp	185 bp	90 bp	317 bp
TraesCS5D01G113700.2	TraesCS5D01G113700	TaHSP90C2-5D	2382	0	43;2622;3348;4270;3734;3299;3517;3209;3277;3450;4501;5396;9606;8295;4548;6366;3490;5405;9899;9339;	21	No	major	Intact	Intact	ATGCTCGGGGCCTCGAGGCGATCCCTCTGCGCCGCCTCCTCCTCCCCCTCCCTCTCCCCCTCGGCCCCGCCGCGTTCGGTTACAAACCCAGAGCCTGGTGTTTCTCGGCTTGGAGGGAAGAGGTTGTTCTCTGTGCTTGCGGCTCCCAAGCTTAATGGAGCTGAAAGCTTGTCGTCCCTCAAGCTGAGGGAGAGTGCCCTTGTTGGGAGACGGTATGAATCGAGTGCTGCAGCAGTTGATTCATCTGACGCGCCACCTGCCGAGAAGTTTGAGTATCAGGCTGAGGTCAATAGGCTCATGGATTTGATTGTGCACAGCTTGTATAGCAACAAGGAAGTGTTTCTTCGGGAGCTGGTCAGCAATGCAAGTGACGCACTTGACAAATTGCGCTATCTGAGT…	5' 432 bp shorter, internal 60 bp skipping	same	same	same	same	same	same	same	same	same	same	same	same	same	same	same	same	same	same	same	same	same	same	same	same	same	same	same	same	same	same	same	same	same	same	same	same	same
chr5D.1512.1	TraesCS5D01G113700	TaHSP90C2-5D	1732	1 and PID >99%	2622;3348;4270;3734;3299;3517;3450;4501;	9	Yes	rare	Intact	/	ACCCCCACAAAACCCTACCCCTCTTCCAAAACCCTCGCATCGTCGTCTTCCTCGGTCGGCCCACCTGCGCAAGCGCGCCTCCAGCCCACATCTCTCGCCCTCGACTGGGAGGAGAACCAGCAGCGCAGCCGAGATGCTCGGGGCCTCGAGGCGATCCCTCTGCGCCGGCGCCGCCGCCCGCCGCCACGCCGCCGCCTTCGCGGTCTCCGGAGACGCCGCCGCCGCCGCCTCCTCCTCCCCCTCCCTCTCCCCCTCGGCCCCGCCGCGTTCGGTTACAAACCCAGAGCCTGGTGTTTCTCGGCTTGGAGGGAAGAGGTTGTTCTCTGTGCTTGCGGCTCCCAAGCTTAATGGAGCTGAAAGCTTGTCGTCCCTCAAGCTGAGGGAGAGTGCCCTTGTTGG…	5' 299 bp shorter	same	same	same	same	same	same	same	same	same	same	same	same	IR	same	IR	same	same	same	same	same	5' 225 bp IR	/
chr5D.1512.2	TraesCS5D01G113700	TaHSP90C2-5D	1158	1 and PID >99%	2622;3348;4270;3734;3299;3517;3209;3277;	9	Yes	minor	Intact	Truncated	CCCCACAAAACCCTACCCCTCTTCCAAAACCCTCGCATCGTCGTCTTCCTCGGTCGGCCCACCTGCGCAAGCGCGCCTCCAGCCCACATCTCTCGCCCTCGACTGGGAGGAGAACCAGCAGCGCAGCCGAGATGCTCGGGGCCTCGAGGCGATCCCTCTGCGCCGGCGCCGCCGCCCGCCGCCACGCCGCCGCCTTCGCGGTCTCCGGAGACGCCGCCGCCGCCGCCTCCTCCTCCCCCTCCCTCTCCCCCTCGGCCCCGCCGCGTTCGGTTACAAACCCAGAGCCTGGTGTTTCTCGGCTTGGAGGGAAGAGGTTGTTCTCTGTGCTTGCGGCTCCCAAGCTTAATGGAGCTGAAAGCTTGTCGTCCCTCAAGCTGAGGGAGAGTGCCCTTGTTGGGA…	5' 301 bp shorter	same	same	same	same	same	same	same	same	same	same	same	same	same	same	same	3' 17 bp shorter	/
chr5D.1512.3	TraesCS5D01G113700	TaHSP90C2-5D	2030	2	2622;3348;4270;3734;3299;3517;3209;3277;3450;4501;5396;9606;8295;4548;6366;3490;	17	Yes	minor	Intact	Truncated	ACCCCCACAAAACCCTACCCCTCTTCCAAAACCCTCGCATCGTCGTCTTCCTCGGTCGGCCCACCTGCGCAAGCGCGCCTCCAGCCCACATCTCTCGCCCTCGACTGGGAGGAGAACCAGCAGCGCAGCCGAGATGCTCGGGGCCTCGAGGCGATCCCTCTGCGCCGGCGCCGCCGCCCGCCGCCACGCCGCCGCCTTCGCGGTCTCCGGAGACGCCGCCGCCGCCGCCTCCTCCTCCCCCTCCCTCTCCCCCTCGGCCCCGCCGCGTTCGGTTACAAACCCAGAGCCTGGTGTTTCTCGGCTTGGAGGGAAGAGGTTGTTCTCTGTGCTTGCGGCTCCCAAGCTTAATGGAGCTGAAAGCTTGTCGTCCCTCAAGCTGAGGGAGAGTGCCCTTGTTGG…	5' 299 bp shorter	same	same	same	same	same	same	same	same	same	same	same	same	same	same	same	same	same	same	same	same	same	same	same	same	same	same	same	same	same	same	same	3' 159 bp shorter	/
chr5D.1512.4	TraesCS5D01G113700	TaHSP90C2-5D	2868	1 and PID >99%	2622;3348;4270;3734;3299;3517;3277;3450;4501;5396;9606;8295;4548;6366;3490;5405;9899;9339;	19	Yes	major	/	Intact	CCCCACAAAACCCTACCCCTCTTCCAAAACCCTCGCATCGTCGTCTTCCTCGGTCGGCCCACCTGCGCAAGCGCGCCTCCAGCCCACATCTCTCGCCCTCGACTGGGAGGAGAACCAGCAGCGCAGCCGAGATGCTCGGGGCCTCGAGGCGATCCCTCTGCGCCGGCGCCGCCGCCCGCCGCCACGCCGCCGCCTTCGCGGTCTCCGGAGACGCCGCCGCCGCCGCCTCCTCCTCCCCCTCCCTCTCCCCCTCGGCCCCGCCGCGTTCGGTTACAAACCCAGAGCCTGGTGTTTCTCGGCTTGGAGGGAAGAGGTTGTTCTCTGTGCTTGCGGCTCCCAAGCTTAATGGAGCTGAAAGCTTGTCGTCCCTCAAGCTGAGGGAGAGTGCCCTTGTTGGGA…	5' 301 bp shorter	same	same	same	same	same	same	same	same	same	same	same	same	IR	same	same	same	same	same	same	same	same	same	same	same	same	same	same	same	same	same	same	same	same	same	same	same	same
chr5D.1512.6	TraesCS5D01G113700	TaHSP90C2-5D	2752	1 and PID >99%	2622;3348;4270;3734;3299;3517;3209;3277;3450;4501;5396;9606;8295;4548;6366;3490;0;9899;9339;	20	Yes	minor	Intact	Truncated	ACCCCCACAAAACCCTACCCCTCTTCCAAAACCCTCGCATCGTCGTCTTCCTCGGTCGGCCCACCTGCGCAAGCGCGCCTCCAGCCCACATCTCTCGCCCTCGACTGGGAGGAGAACCAGCAGCGCAGCCGAGATGCTCGGGGCCTCGAGGCGATCCCTCTGCGCCGGCGCCGCCGCCCGCCGCCACGCCGCCGCCTTCGCGGTCTCCGGAGACGCCGCCGCCGCCGCCTCCTCCTCCCCCTCCCTCTCCCCCTCGGCCCCGCCGCGTTCGGTTACAAACCCAGAGCCTGGTGTTTCTCGGCTTGGAGGGAAGAGGTTGTTCTCTGTGCTTGCGGCTCCCAAGCTTAATGGAGCTGAAAGCTTGTCGTCCCTCAAGCTGAGGGAGAGTGCCCTTGTTGG…	5' 299 bp shorter	same	same	same	same	same	same	same	same	same	same	same	same	same	same	same	same	same	same	same	same	same	same	same	same	same	same	same	same	same	same	same	3' 22 bp alternative splicing	same	same	same	same	same
1 Total junction reads were the sum of reads in each time point samples.
2 The domain of other isoform was identical to that of reference isoform was marked as "intact", shorter was marked as "trucated", domain was not characterized was marked as "/".
[truncated: 2 more columns]
