# Supplementary material for: Alternative Splicing Diversified the Heat Response and Evolutionary Strategy of Conserved Heat Shock Protein 90s in Hexaploid Wheat (Triticum aestivum L.)
Source: Front Genet. 2020 Nov 27;11:577897. doi: 10.3389/fgene.2020.577897 (PMC7729002; doi:10.3389/fgene.2020.577897)
Supplement: Supplementary file 13 [file Table_4.XLSX]

## Sheet: gff
Supplemental Table 4. GFF3 annotation file of all TaHSP90 isoforms.
chr7D	IWGSC_RefSeq_v1	gene	205542217	205546893	63	-	.	ID=TraesCS7D01G241100;Name=TraesCS7D01G241100;Type=GeneModel;
chr7D	IWGSC_RefSeq_v1	mRNA	205542410	205546351	63	-	.	ID=TraesCS7D01G241100.1;Parent=TraesCS7D01G241100;Name=TraesCS7D01G241100.1;Type=GeneModel;PacBioID=*;FLNC=0;
chr7D	IWGSC_RefSeq_v1	CDS	205542410	205543963	.	-	0	Parent=TraesCS7D01G241100.1;
chr7D	IWGSC_RefSeq_v1	CDS	205544888	205545310	.	-	0	Parent=TraesCS7D01G241100.1;
chr7D	IWGSC_RefSeq_v1	CDS	205546226	205546351	.	-	0	Parent=TraesCS7D01G241100.1;
chr7D	PacBio	transcript	205542223	205546398	.	-	.	ID=chr7D.468.1;Parent=TraesCS7D01G241100;Name=chr7D.468.1;Type=AnnotatedLoci_NovelIsoform;PacBioID=chr7D.468.1;FLNC=184;
chr7D	PacBio	exon	205542223	205546398	.	-	.	Parent=chr7D.468.1;
chr7D	PacBio	transcript	205542224	205546043	.	-	.	ID=chr7D.468.2;Parent=TraesCS7D01G241100;Name=chr7D.468.2;Type=AnnotatedLoci_NovelIsoform;PacBioID=chr7D.468.2;FLNC=67;
chr7D	PacBio	exon	205542224	205543963	.	-	.	Parent=chr7D.468.2;
chr7D	PacBio	exon	205544888	205546043	.	-	.	Parent=chr7D.468.2;
chr7D	PacBio	transcript	205542217	205546128	.	-	.	ID=chr7D.468.3;Parent=TraesCS7D01G241100;Name=chr7D.468.3;Type=AnnotatedLoci_NovelIsoform;PacBioID=chr7D.468.3;FLNC=1;
chr7D	PacBio	exon	205542217	205543963	.	-	.	Parent=chr7D.468.3;
chr7D	PacBio	exon	205544888	205545310	.	-	.	Parent=chr7D.468.3;
chr7D	PacBio	exon	205546031	205546128	.	-	.	Parent=chr7D.468.3;
chr7D	PacBio	transcript	205542224	205546088	.	-	.	ID=chr7D.468.4;Parent=TraesCS7D01G241100;Name=chr7D.468.4;Type=AnnotatedLoci_NovelIsoform;PacBioID=chr7D.468.4;FLNC=1;
chr7D	PacBio	exon	205542224	205543963	.	-	.	Parent=chr7D.468.4;
chr7D	PacBio	exon	205544888	205545743	.	-	.	Parent=chr7D.468.4;
chr7D	PacBio	exon	205545840	205546088	.	-	.	Parent=chr7D.468.4;
chr7D	PacBio	transcript	205542222	205546893	.	-	.	ID=chr7D.468.5;Parent=TraesCS7D01G241100;Name=chr7D.468.5;Type=AnnotatedLoci_NovelIsoform;PacBioID=chr7D.468.5;FLNC=1;
chr7D	PacBio	exon	205542222	205543963	.	-	.	Parent=chr7D.468.5;
chr7D	PacBio	exon	205544888	205545310	.	-	.	Parent=chr7D.468.5;
chr7D	PacBio	exon	205546226	205546495	.	-	.	Parent=chr7D.468.5;
chr7D	PacBio	exon	205546736	205546893	.	-	.	Parent=chr7D.468.5;
chr2B	IWGSC_RefSeq_v1	gene	23580494	23583399	62	-	.	ID=TraesCS2B01G047400;Name=TraesCS2B01G047400;Type=GeneModel;
chr2B	IWGSC_RefSeq_v1	mRNA	23580771	23583241	62	-	.	ID=TraesCS2B01G047400.1;Parent=TraesCS2B01G047400;Name=TraesCS2B01G047400.1;Type=AnnotatedLoci_AnnotatedIsoform;PacBioID=chr2B.52.5;FLNC=26;
chr2B	IWGSC_RefSeq_v1	CDS	23580771	23582614	.	-	2	Parent=TraesCS2B01G047400.1;
chr2B	IWGSC_RefSeq_v1	CDS	23582797	23582938	.	-	0	Parent=TraesCS2B01G047400.1;
chr2B	IWGSC_RefSeq_v1	CDS	23583089	23583241	.	-	0	Parent=TraesCS2B01G047400.1;
chr2B	PacBio	transcript	23580494	23583399	.	-	.	ID=chr2B.52.1;Parent=TraesCS2B01G047400;Name=chr2B.52.1;Type=AnnotatedLoci_NovelIsoform;PacBioID=chr2B.52.1;FLNC=1;
chr2B	PacBio	exon	23580494	23582938	.	-	.	Parent=chr2B.52.1;
chr2B	PacBio	exon	23583089	23583399	.	-	.	Parent=chr2B.52.1;
chr2B	PacBio	transcript	23580496	23582013	.	-	.	ID=chr2B.52.2;Parent=TraesCS2B01G047400;Name=chr2B.52.2;Type=AnnotatedLoci_NovelIsoform;PacBioID=chr2B.52.2;FLNC=1;
chr2B	PacBio	exon	23580496	23581058	.	-	.	Parent=chr2B.52.2;
chr2B	PacBio	exon	23581131	23582013	.	-	.	Parent=chr2B.52.2;
chr2B	PacBio	transcript	23580497	23582319	.	-	.	ID=chr2B.52.3;Parent=TraesCS2B01G047400;Name=chr2B.52.3;Type=AnnotatedLoci_NovelIsoform;PacBioID=chr2B.52.3;FLNC=1;
chr2B	PacBio	exon	23580497	23581180	.	-	.	Parent=chr2B.52.3;
chr2B	PacBio	exon	23581317	23582319	.	-	.	Parent=chr2B.52.3;
chr2B	PacBio	transcript	23580519	23582448	.	-	.	ID=chr2B.52.4;Parent=TraesCS2B01G047400;Name=chr2B.52.4;Type=AnnotatedLoci_NovelIsoform;PacBioID=chr2B.52.4;FLNC=1;
chr2B	PacBio	exon	23580519	23581074	.	-	.	Parent=chr2B.52.4;
chr2B	PacBio	exon	23581131	23582448	.	-	.	Parent=chr2B.52.4;
chr2B	PacBio	transcript	23580496	23583210	.	-	.	ID=chr2B.52.6;Parent=TraesCS2B01G047400;Name=chr2B.52.6;Type=AnnotatedLoci_NovelIsoform;PacBioID=chr2B.52.6;FLNC=1;
chr2B	PacBio	exon	23580496	23581587	.	-	.	Parent=chr2B.52.6;
chr2B	PacBio	exon	23581876	23582614	.	-	.	Parent=chr2B.52.6;
chr2B	PacBio	exon	23582797	23582938	.	-	.	Parent=chr2B.52.6;
chr2B	PacBio	exon	23583089	23583210	.	-	.	Parent=chr2B.52.6;
chr2D	IWGSC_RefSeq_v1	gene	12882380	12885400	52	-	.	ID=TraesCS2D01G033200;Name=TraesCS2D01G033200;Type=GeneModel;
chr2D	IWGSC_RefSeq_v1	mRNA	12882738	12885213	52	-	.	ID=TraesCS2D01G033200.1;Parent=TraesCS2D01G033200;Name=TraesCS2D01G033200.1;Type=GeneModel;PacBioID=*;FLNC=0;
chr2D	IWGSC_RefSeq_v1	CDS	12882738	12884584	.	-	2	Parent=TraesCS2D01G033200.1;
chr2D	IWGSC_RefSeq_v1	CDS	12884810	12884951	.	-	0	Parent=TraesCS2D01G033200.1;
chr2D	IWGSC_RefSeq_v1	CDS	12885070	12885213	.	-	0	Parent=TraesCS2D01G033200.1;
chr2D	IWGSC_RefSeq_v1	mRNA	12882738	12885228	59	-	.	ID=TraesCS2D01G033200.2;Parent=TraesCS2D01G033200;Name=TraesCS2D01G033200.2;Type=AnnotatedLoci_AnnotatedIsoform;PacBioID=chr2D.38.3;FLNC=41;
chr2D	IWGSC_RefSeq_v1	CDS	12882738	12884584	.	-	2	Parent=TraesCS2D01G033200.2;
chr2D	IWGSC_RefSeq_v1	CDS	12884810	12884951	.	-	0	Parent=TraesCS2D01G033200.2;
chr2D	IWGSC_RefSeq_v1	CDS	12885079	12885228	.	-	0	Parent=TraesCS2D01G033200.2;
chr2D	PacBio	transcript	12882380	12885399	.	-	.	ID=chr2D.38.1;Parent=TraesCS2D01G033200;Name=chr2D.38.1;Type=AnnotatedLoci_NovelIsoform;PacBioID=chr2D.38.1;FLNC=5;
chr2D	PacBio	exon	12882380	12884951	.	-	.	Parent=chr2D.38.1;
chr2D	PacBio	exon	12885079	12885399	.	-	.	Parent=chr2D.38.1;
chr2D	PacBio	transcript	12882484	12883849	.	-	.	ID=chr2D.38.2;Parent=TraesCS2D01G033200;Name=chr2D.38.2;Type=AnnotatedLoci_NovelIsoform;PacBioID=chr2D.38.2;FLNC=1;
chr2D	PacBio	exon	12882484	12883295	.	-	.	Parent=chr2D.38.2;
chr2D	PacBio	exon	12883480	12883849	.	-	.	Parent=chr2D.38.2;
chr2D	PacBio	transcript	12882485	12885400	.	-	.	ID=chr2D.38.4;Parent=TraesCS2D01G033200;Name=chr2D.38.4;Type=AnnotatedLoci_NovelIsoform;PacBioID=chr2D.38.4;FLNC=1;
chr2D	PacBio	exon	12882485	12884107	.	-	.	Parent=chr2D.38.4;
chr2D	PacBio	exon	12884855	12884951	.	-	.	Parent=chr2D.38.4;
chr2D	PacBio	exon	12885079	12885400	.	-	.	Parent=chr2D.38.4;
chr2D	PacBio	transcript	12882482	12885398	.	-	.	ID=chr2D.38.5;Parent=TraesCS2D01G033200;Name=chr2D.38.5;Type=AnnotatedLoci_NovelIsoform;PacBioID=chr2D.38.5;FLNC=1;
chr2D	PacBio	exon	12882482	12883205	.	-	.	Parent=chr2D.38.5;
chr2D	PacBio	exon	12883707	12884584	.	-	.	Parent=chr2D.38.5;
chr2D	PacBio	exon	12884810	12884951	.	-	.	Parent=chr2D.38.5;
chr2D	PacBio	exon	12885079	12885398	.	-	.	Parent=chr2D.38.5;
chr2D	PacBio	transcript	12882482	12885399	.	-	.	ID=chr2D.38.6;Parent=TraesCS2D01G033200;Name=chr2D.38.6;Type=AnnotatedLoci_NovelIsoform;PacBioID=chr2D.38.6;FLNC=1;
chr2D	PacBio	exon	12882482	12883359	.	-	.	Parent=chr2D.38.6;
chr2D	PacBio	exon	12883835	12884584	.	-	.	Parent=chr2D.38.6;
chr2D	PacBio	exon	12884810	12884951	.	-	.	Parent=chr2D.38.6;
chr2D	PacBio	exon	12885079	12885399	.	-	.	Parent=chr2D.38.6;
chr2D	PacBio	transcript	12882482	12885399	.	-	.	ID=chr2D.38.7;Parent=TraesCS2D01G033200;Name=chr2D.38.7;Type=AnnotatedLoci_NovelIsoform;PacBioID=chr2D.38.7;FLNC=1;
chr2D	PacBio	exon	12882482	12884318	.	-	.	Parent=chr2D.38.7;
chr2D	PacBio	exon	12884520	12884584	.	-	.	Parent=chr2D.38.7;
chr2D	PacBio	exon	12884810	12884951	.	-	.	Parent=chr2D.38.7;
chr2D	PacBio	exon	12885079	12885399	.	-	.	Parent=chr2D.38.7;
chr5A	IWGSC_RefSeq_v1	gene	151252518	151258911	61	-	.	ID=TraesCS5A01G101900;Name=TraesCS5A01G101900;Type=GeneModel;
chr5A	IWGSC_RefSeq_v1	mRNA	151252518	151258773	61	-	.	ID=TraesCS5A01G101900.1;Parent=TraesCS5A01G101900;Name=TraesCS5A01G101900.1;Type=AnnotatedLoci_AnnotatedIsoform;PacBioID=chr5A.240.4;FLNC=25;
chr5A	IWGSC_RefSeq_v1	CDS	151252518	151252703	.	-	0	Parent=TraesCS5A01G101900.1;
chr5A	IWGSC_RefSeq_v1	CDS	151252918	151253007	.	-	0	Parent=TraesCS5A01G101900.1;
chr5A	IWGSC_RefSeq_v1	CDS	151253193	151253298	.	-	1	Parent=TraesCS5A01G101900.1;
chr5A	IWGSC_RefSeq_v1	CDS	151253380	151253554	.	-	2	Parent=TraesCS5A01G101900.1;
chr5A	IWGSC_RefSeq_v1	CDS	151254167	151254269	.	-	0	Parent=TraesCS5A01G101900.1;
chr5A	IWGSC_RefSeq_v1	CDS	151254836	151255090	.	-	0	Parent=TraesCS5A01G101900.1;
chr5A	IWGSC_RefSeq_v1	CDS	151255167	151255244	.	-	0	Parent=TraesCS5A01G101900.1;
chr5A	IWGSC_RefSeq_v1	CDS	151255339	151255431	.	-	0	Parent=TraesCS5A01G101900.1;
chr5A	IWGSC_RefSeq_v1	CDS	151255523	151255654	.	-	0	Parent=TraesCS5A01G101900.1;
chr5A	IWGSC_RefSeq_v1	CDS	151256125	151256229	.	-	0	Parent=TraesCS5A01G101900.1;
chr5A	IWGSC_RefSeq_v1	CDS	151256354	151256428	.	-	0	Parent=TraesCS5A01G101900.1;
chr5A	IWGSC_RefSeq_v1	CDS	151256553	151256615	.	-	0	Parent=TraesCS5A01G101900.1;
chr5A	IWGSC_RefSeq_v1	CDS	151256691	151256804	.	-	0	Parent=TraesCS5A01G101900.1;
chr5A	IWGSC_RefSeq_v1	CDS	151256907	151257050	.	-	0	Parent=TraesCS5A01G101900.1;
chr5A	IWGSC_RefSeq_v1	CDS	151257162	151257245	.	-	0	Parent=TraesCS5A01G101900.1;
chr5A	IWGSC_RefSeq_v1	CDS	151257331	151257424	.	-	1	Parent=TraesCS5A01G101900.1;
chr5A	IWGSC_RefSeq_v1	CDS	151257510	151257635	.	-	1	Parent=TraesCS5A01G101900.1;
chr5A	IWGSC_RefSeq_v1	CDS	151257862	151257935	.	-	0	Parent=TraesCS5A01G101900.1;
chr5A	IWGSC_RefSeq_v1	CDS	151258027	151258233	.	-	0	Parent=TraesCS5A01G101900.1;
chr5A	IWGSC_RefSeq_v1	CDS	151258630	151258773	.	-	0	Parent=TraesCS5A01G101900.1;
chr5A	IWGSC_RefSeq_v1	mRNA	151252518	151258773	61	-	.	ID=TraesCS5A01G101900.2;Parent=TraesCS5A01G101900;Name=TraesCS5A01G101900.2;Type=GeneModel;PacBioID=*;FLNC=0;
chr5A	IWGSC_RefSeq_v1	CDS	151252518	151252703	.	-	0	Parent=TraesCS5A01G101900.2;
chr5A	IWGSC_RefSeq_v1	CDS	151252918	151253007	.	-	0	Parent=TraesCS5A01G101900.2;
chr5A	IWGSC_RefSeq_v1	CDS	151253193	151253298	.	-	1	Parent=TraesCS5A01G101900.2;
chr5A	IWGSC_RefSeq_v1	CDS	151253380	151253554	.	-	2	Parent=TraesCS5A01G101900.2;
chr5A	IWGSC_RefSeq_v1	CDS	151254167	151254269	.	-	0	Parent=TraesCS5A01G101900.2;
chr5A	IWGSC_RefSeq_v1	CDS	151254836	151255090	.	-	0	Parent=TraesCS5A01G101900.2;
chr5A	IWGSC_RefSeq_v1	CDS	151255167	151255244	.	-	0	Parent=TraesCS5A01G101900.2;
chr5A	IWGSC_RefSeq_v1	CDS	151255339	151255431	.	-	0	Parent=TraesCS5A01G101900.2;
chr5A	IWGSC_RefSeq_v1	CDS	151255523	151255654	.	-	0	Parent=TraesCS5A01G101900.2;
chr5A	IWGSC_RefSeq_v1	CDS	151256125	151256229	.	-	0	Parent=TraesCS5A01G101900.2;
chr5A	IWGSC_RefSeq_v1	CDS	151256354	151256431	.	-	0	Parent=TraesCS5A01G101900.2;
chr5A	IWGSC_RefSeq_v1	CDS	151256553	151256615	.	-	0	Parent=TraesCS5A01G101900.2;
chr5A	IWGSC_RefSeq_v1	CDS	151256691	151256804	.	-	0	Parent=TraesCS5A01G101900.2;
chr5A	IWGSC_RefSeq_v1	CDS	151256907	151257050	.	-	0	Parent=TraesCS5A01G101900.2;
chr5A	IWGSC_RefSeq_v1	CDS	151257162	151257245	.	-	0	Parent=TraesCS5A01G101900.2;
chr5A	IWGSC_RefSeq_v1	CDS	151257331	151257424	.	-	1	Parent=TraesCS5A01G101900.2;
chr5A	IWGSC_RefSeq_v1	CDS	151257510	151257635	.	-	1	Parent=TraesCS5A01G101900.2;
chr5A	IWGSC_RefSeq_v1	CDS	151257862	151257935	.	-	0	Parent=TraesCS5A01G101900.2;
chr5A	IWGSC_RefSeq_v1	CDS	151258027	151258233	.	-	0	Parent=TraesCS5A01G101900.2;
chr5A	IWGSC_RefSeq_v1	CDS	151258630	151258773	.	-	0	Parent=TraesCS5A01G101900.2;
chr5A	PacBio	transcript	151254165	151258140	.	-	.	ID=chr5A.240.1;Parent=TraesCS5A01G101900;Name=chr5A.240.1;Type=AnnotatedLoci_NovelIsoform;PacBioID=chr5A.240.1;FLNC=1;
chr5A	PacBio	exon	151254165	151254269	.	-	.	Parent=chr5A.240.1;
chr5A	PacBio	exon	151254836	151255090	.	-	.	Parent=chr5A.240.1;
chr5A	PacBio	exon	151255167	151255244	.	-	.	Parent=chr5A.240.1;
chr5A	PacBio	exon	151255339	151255431	.	-	.	Parent=chr5A.240.1;
chr5A	PacBio	exon	151255523	151255654	.	-	.	Parent=chr5A.240.1;
chr5A	PacBio	exon	151256125	151256229	.	-	.	Parent=chr5A.240.1;
chr5A	PacBio	exon	151256354	151256428	.	-	.	Parent=chr5A.240.1;
chr5A	PacBio	exon	151256553	151256615	.	-	.	Parent=chr5A.240.1;
chr5A	PacBio	exon	151256691	151256804	.	-	.	Parent=chr5A.240.1;
chr5A	PacBio	exon	151256907	151257050	.	-	.	Parent=chr5A.240.1;
chr5A	PacBio	exon	151257162	151257245	.	-	.	Parent=chr5A.240.1;
chr5A	PacBio	exon	151257331	151257424	.	-	.	Parent=chr5A.240.1;
chr5A	PacBio	exon	151257510	151257635	.	-	.	Parent=chr5A.240.1;
chr5A	PacBio	exon	151257862	151257935	.	-	.	Parent=chr5A.240.1;
chr5A	PacBio	exon	151258027	151258140	.	-	.	Parent=chr5A.240.1;
chr5A	PacBio	transcript	151255064	151258875	.	-	.	ID=chr5A.240.2;Parent=TraesCS5A01G101900;Name=chr5A.240.2;Type=AnnotatedLoci_NovelIsoform;PacBioID=chr5A.240.2;FLNC=1;
chr5A	PacBio	exon	151255064	151255090	.	-	.	Parent=chr5A.240.2;
chr5A	PacBio	exon	151255167	151255244	.	-	.	Parent=chr5A.240.2;
chr5A	PacBio	exon	151255339	151255431	.	-	.	Parent=chr5A.240.2;
chr5A	PacBio	exon	151255523	151255654	.	-	.	Parent=chr5A.240.2;
chr5A	PacBio	exon	151256125	151256229	.	-	.	Parent=chr5A.240.2;
chr5A	PacBio	exon	151256354	151256428	.	-	.	Parent=chr5A.240.2;
chr5A	PacBio	exon	151256553	151256615	.	-	.	Parent=chr5A.240.2;
chr5A	PacBio	exon	151256691	151256804	.	-	.	Parent=chr5A.240.2;
chr5A	PacBio	exon	151256907	151257050	.	-	.	Parent=chr5A.240.2;
chr5A	PacBio	exon	151257162	151257245	.	-	.	Parent=chr5A.240.2;
chr5A	PacBio	exon	151257331	151257424	.	-	.	Parent=chr5A.240.2;
chr5A	PacBio	exon	151257510	151257635	.	-	.	Parent=chr5A.240.2;
chr5A	PacBio	exon	151257862	151257935	.	-	.	Parent=chr5A.240.2;
chr5A	PacBio	exon	151258027	151258233	.	-	.	Parent=chr5A.240.2;
chr5A	PacBio	exon	151258630	151258875	.	-	.	Parent=chr5A.240.2;
chr5A	PacBio	transcript	151253543	151258911	.	-	.	ID=chr5A.240.3;Parent=TraesCS5A01G101900;Name=chr5A.240.3;Type=AnnotatedLoci_NovelIsoform;PacBioID=chr5A.240.3;FLNC=1;
chr5A	PacBio	exon	151253543	151253554	.	-	.	Parent=chr5A.240.3;
chr5A	PacBio	exon	151254167	151254269	.	-	.	Parent=chr5A.240.3;
chr5A	PacBio	exon	151254836	151255090	.	-	.	Parent=chr5A.240.3;
chr5A	PacBio	exon	151255167	151255244	.	-	.	Parent=chr5A.240.3;
chr5A	PacBio	exon	151255339	151255431	.	-	.	Parent=chr5A.240.3;
chr5A	PacBio	exon	151255523	151255654	.	-	.	Parent=chr5A.240.3;
chr5A	PacBio	exon	151256125	151256229	.	-	.	Parent=chr5A.240.3;
chr5A	PacBio	exon	151256354	151256428	.	-	.	Parent=chr5A.240.3;
chr5A	PacBio	exon	151256553	151256615	.	-	.	Parent=chr5A.240.3;
chr5A	PacBio	exon	151256691	151256804	.	-	.	Parent=chr5A.240.3;
chr5A	PacBio	exon	151256907	151257050	.	-	.	Parent=chr5A.240.3;
chr5A	PacBio	exon	151257162	151257245	.	-	.	Parent=chr5A.240.3;
chr5A	PacBio	exon	151257331	151257424	.	-	.	Parent=chr5A.240.3;
chr5A	PacBio	exon	151257510	151257635	.	-	.	Parent=chr5A.240.3;
chr5A	PacBio	exon	151257862	151257935	.	-	.	Parent=chr5A.240.3;
chr5A	PacBio	exon	151258027	151258233	.	-	.	Parent=chr5A.240.3;
chr5A	PacBio	exon	151258630	151258911	.	-	.	Parent=chr5A.240.3;
chr5B	IWGSC_RefSeq_v1	gene	143714146	143720886	62	+	.	ID=TraesCS5B01G106300;Name=TraesCS5B01G106300;Type=GeneModel;
chr5B	IWGSC_RefSeq_v1	mRNA	143714281	143720598	62	+	.	ID=TraesCS5B01G106300.1;Parent=TraesCS5B01G106300;Name=TraesCS5B01G106300.1;Type=AnnotatedLoci_AnnotatedIsoform;PacBioID=chr5B.1631.9;FLNC=4;
chr5B	IWGSC_RefSeq_v1	CDS	143714281	143714448	.	+	0	Parent=TraesCS5B01G106300.1;
chr5B	IWGSC_RefSeq_v1	CDS	143714812	143715018	.	+	0	Parent=TraesCS5B01G106300.1;
chr5B	IWGSC_RefSeq_v1	CDS	143715110	143715183	.	+	0	Parent=TraesCS5B01G106300.1;
chr5B	IWGSC_RefSeq_v1	CDS	143715408	143715533	.	+	1	Parent=TraesCS5B01G106300.1;
chr5B	IWGSC_RefSeq_v1	CDS	143715619	143715712	.	+	1	Parent=TraesCS5B01G106300.1;
chr5B	IWGSC_RefSeq_v1	CDS	143715798	143715881	.	+	0	Parent=TraesCS5B01G106300.1;
chr5B	IWGSC_RefSeq_v1	CDS	143715990	143716133	.	+	0	Parent=TraesCS5B01G106300.1;
chr5B	IWGSC_RefSeq_v1	CDS	143716210	143716323	.	+	0	Parent=TraesCS5B01G106300.1;
chr5B	IWGSC_RefSeq_v1	CDS	143716399	143716461	.	+	0	Parent=TraesCS5B01G106300.1;
chr5B	IWGSC_RefSeq_v1	CDS	143716587	143716661	.	+	0	Parent=TraesCS5B01G106300.1;
chr5B	IWGSC_RefSeq_v1	CDS	143716786	143716890	.	+	0	Parent=TraesCS5B01G106300.1;
chr5B	IWGSC_RefSeq_v1	CDS	143717360	143717491	.	+	0	Parent=TraesCS5B01G106300.1;
chr5B	IWGSC_RefSeq_v1	CDS	143717583	143717675	.	+	0	Parent=TraesCS5B01G106300.1;
chr5B	IWGSC_RefSeq_v1	CDS	143717768	143717845	.	+	0	Parent=TraesCS5B01G106300.1;
chr5B	IWGSC_RefSeq_v1	CDS	143717922	143718176	.	+	0	Parent=TraesCS5B01G106300.1;
chr5B	IWGSC_RefSeq_v1	CDS	143718742	143718844	.	+	0	Parent=TraesCS5B01G106300.1;
chr5B	IWGSC_RefSeq_v1	CDS	143719477	143719651	.	+	2	Parent=TraesCS5B01G106300.1;
chr5B	IWGSC_RefSeq_v1	CDS	143719733	143719838	.	+	1	Parent=TraesCS5B01G106300.1;
chr5B	IWGSC_RefSeq_v1	CDS	143720023	143720112	.	+	0	Parent=TraesCS5B01G106300.1;
chr5B	IWGSC_RefSeq_v1	CDS	143720413	143720598	.	+	0	Parent=TraesCS5B01G106300.1;
chr5B	PacBio	transcript	143717817	143720873	.	+	.	ID=chr5B.1631.1;Parent=TraesCS5B01G106300;Name=chr5B.1631.1;Type=AnnotatedLoci_NovelIsoform;PacBioID=chr5B.1631.1;FLNC=1;
chr5B	PacBio	exon	143717817	143717845	.	+	.	Parent=chr5B.1631.1;
chr5B	PacBio	exon	143717922	143719651	.	+	.	Parent=chr5B.1631.1;
chr5B	PacBio	exon	143719733	143720873	.	+	.	Parent=chr5B.1631.1;
chr5B	PacBio	transcript	143714148	143718846	.	+	.	ID=chr5B.1631.2;Parent=TraesCS5B01G106300;Name=chr5B.1631.2;Type=AnnotatedLoci_NovelIsoform;PacBioID=chr5B.1631.2;FLNC=1;
chr5B	PacBio	exon	143714148	143714421	.	+	.	Parent=chr5B.1631.2;
chr5B	PacBio	exon	143714812	143715018	.	+	.	Parent=chr5B.1631.2;
chr5B	PacBio	exon	143715110	143715183	.	+	.	Parent=chr5B.1631.2;
chr5B	PacBio	exon	143715408	143715533	.	+	.	Parent=chr5B.1631.2;
chr5B	PacBio	exon	143715619	143715712	.	+	.	Parent=chr5B.1631.2;
chr5B	PacBio	exon	143715798	143715881	.	+	.	Parent=chr5B.1631.2;
chr5B	PacBio	exon	143715990	143716133	.	+	.	Parent=chr5B.1631.2;
chr5B	PacBio	exon	143716210	143716323	.	+	.	Parent=chr5B.1631.2;
chr5B	PacBio	exon	143716399	143716461	.	+	.	Parent=chr5B.1631.2;
chr5B	PacBio	exon	143716587	143716661	.	+	.	Parent=chr5B.1631.2;
chr5B	PacBio	exon	143716786	143716890	.	+	.	Parent=chr5B.1631.2;
chr5B	PacBio	exon	143717360	143717491	.	+	.	Parent=chr5B.1631.2;
chr5B	PacBio	exon	143717583	143717675	.	+	.	Parent=chr5B.1631.2;
chr5B	PacBio	exon	143717768	143717845	.	+	.	Parent=chr5B.1631.2;
chr5B	PacBio	exon	143717922	143718176	.	+	.	Parent=chr5B.1631.2;
chr5B	PacBio	exon	143718742	143718846	.	+	.	Parent=chr5B.1631.2;
chr5B	PacBio	transcript	143714146	143719488	.	+	.	ID=chr5B.1631.3;Parent=TraesCS5B01G106300;Name=chr5B.1631.3;Type=AnnotatedLoci_NovelIsoform;PacBioID=chr5B.1631.3;FLNC=1;
chr5B	PacBio	exon	143714146	143714421	.	+	.	Parent=chr5B.1631.3;
chr5B	PacBio	exon	143714812	143715018	.	+	.	Parent=chr5B.1631.3;
chr5B	PacBio	exon	143715110	143715183	.	+	.	Parent=chr5B.1631.3;
chr5B	PacBio	exon	143715408	143715533	.	+	.	Parent=chr5B.1631.3;
chr5B	PacBio	exon	143715619	143715712	.	+	.	Parent=chr5B.1631.3;
chr5B	PacBio	exon	143715798	143715881	.	+	.	Parent=chr5B.1631.3;
chr5B	PacBio	exon	143715990	143716133	.	+	.	Parent=chr5B.1631.3;
chr5B	PacBio	exon	143716210	143716323	.	+	.	Parent=chr5B.1631.3;
chr5B	PacBio	exon	143716399	143716461	.	+	.	Parent=chr5B.1631.3;
chr5B	PacBio	exon	143716587	143716661	.	+	.	Parent=chr5B.1631.3;
chr5B	PacBio	exon	143716786	143716890	.	+	.	Parent=chr5B.1631.3;
chr5B	PacBio	exon	143717360	143717491	.	+	.	Parent=chr5B.1631.3;
chr5B	PacBio	exon	143717583	143717675	.	+	.	Parent=chr5B.1631.3;
chr5B	PacBio	exon	143717768	143717845	.	+	.	Parent=chr5B.1631.3;
chr5B	PacBio	exon	143717922	143718176	.	+	.	Parent=chr5B.1631.3;
chr5B	PacBio	exon	143718742	143718844	.	+	.	Parent=chr5B.1631.3;
chr5B	PacBio	exon	143719477	143719488	.	+	.	Parent=chr5B.1631.3;
chr5B	PacBio	transcript	143714832	143720868	.	+	.	ID=chr5B.1631.4;Parent=TraesCS5B01G106300;Name=chr5B.1631.4;Type=AnnotatedLoci_NovelIsoform;PacBioID=chr5B.1631.4;FLNC=1;
chr5B	PacBio	exon	143714832	143715018	.	+	.	Parent=chr5B.1631.4;
chr5B	PacBio	exon	143715110	143715533	.	+	.	Parent=chr5B.1631.4;
chr5B	PacBio	exon	143715619	143715712	.	+	.	Parent=chr5B.1631.4;
chr5B	PacBio	exon	143715798	143715881	.	+	.	Parent=chr5B.1631.4;
chr5B	PacBio	exon	143715990	143716133	.	+	.	Parent=chr5B.1631.4;
chr5B	PacBio	exon	143716210	143716323	.	+	.	Parent=chr5B.1631.4;
chr5B	PacBio	exon	143716399	143716461	.	+	.	Parent=chr5B.1631.4;
chr5B	PacBio	exon	143716587	143716661	.	+	.	Parent=chr5B.1631.4;
chr5B	PacBio	exon	143716786	143716890	.	+	.	Parent=chr5B.1631.4;
chr5B	PacBio	exon	143717360	143717491	.	+	.	Parent=chr5B.1631.4;
chr5B	PacBio	exon	143717583	143717675	.	+	.	Parent=chr5B.1631.4;
chr5B	PacBio	exon	143717768	143717845	.	+	.	Parent=chr5B.1631.4;
chr5B	PacBio	exon	143717922	143718176	.	+	.	Parent=chr5B.1631.4;
chr5B	PacBio	exon	143718742	143718844	.	+	.	Parent=chr5B.1631.4;
chr5B	PacBio	exon	143719477	143719651	.	+	.	Parent=chr5B.1631.4;
chr5B	PacBio	exon	143719733	143719838	.	+	.	Parent=chr5B.1631.4;
chr5B	PacBio	exon	143720023	143720112	.	+	.	Parent=chr5B.1631.4;
chr5B	PacBio	exon	143720413	143720868	.	+	.	Parent=chr5B.1631.4;
chr5B	PacBio	transcript	143714147	143720873	.	+	.	ID=chr5B.1631.5;Parent=TraesCS5B01G106300;Name=chr5B.1631.5;Type=AnnotatedLoci_NovelIsoform;PacBioID=chr5B.1631.5;FLNC=3;
chr5B	PacBio	exon	143714147	143714421	.	+	.	Parent=chr5B.1631.5;
chr5B	PacBio	exon	143714812	143715018	.	+	.	Parent=chr5B.1631.5;
chr5B	PacBio	exon	143715110	143715183	.	+	.	Parent=chr5B.1631.5;
chr5B	PacBio	exon	143715408	143715533	.	+	.	Parent=chr5B.1631.5;
chr5B	PacBio	exon	143715619	143715712	.	+	.	Parent=chr5B.1631.5;
chr5B	PacBio	exon	143715798	143715881	.	+	.	Parent=chr5B.1631.5;
chr5B	PacBio	exon	143715990	143716323	.	+	.	Parent=chr5B.1631.5;
chr5B	PacBio	exon	143716399	143716461	.	+	.	Parent=chr5B.1631.5;
chr5B	PacBio	exon	143716587	143716661	.	+	.	Parent=chr5B.1631.5;
chr5B	PacBio	exon	143716786	143716890	.	+	.	Parent=chr5B.1631.5;
chr5B	PacBio	exon	143717360	143717491	.	+	.	Parent=chr5B.1631.5;
chr5B	PacBio	exon	143717583	143717675	.	+	.	Parent=chr5B.1631.5;
chr5B	PacBio	exon	143717768	143717845	.	+	.	Parent=chr5B.1631.5;
chr5B	PacBio	exon	143717922	143718176	.	+	.	Parent=chr5B.1631.5;
chr5B	PacBio	exon	143718742	143718844	.	+	.	Parent=chr5B.1631.5;
chr5B	PacBio	exon	143719477	143719651	.	+	.	Parent=chr5B.1631.5;
chr5B	PacBio	exon	143719733	143719838	.	+	.	Parent=chr5B.1631.5;
chr5B	PacBio	exon	143720023	143720112	.	+	.	Parent=chr5B.1631.5;
chr5B	PacBio	exon	143720413	143720873	.	+	.	Parent=chr5B.1631.5;
chr5B	PacBio	transcript	143714147	143720885	.	+	.	ID=chr5B.1631.6;Parent=TraesCS5B01G106300;Name=chr5B.1631.6;Type=AnnotatedLoci_NovelIsoform;PacBioID=chr5B.1631.6;FLNC=1;
chr5B	PacBio	exon	143714147	143714421	.	+	.	Parent=chr5B.1631.6;
chr5B	PacBio	exon	143714812	143715018	.	+	.	Parent=chr5B.1631.6;
chr5B	PacBio	exon	143715110	143715183	.	+	.	Parent=chr5B.1631.6;
chr5B	PacBio	exon	143715408	143715533	.	+	.	Parent=chr5B.1631.6;
chr5B	PacBio	exon	143715619	143715712	.	+	.	Parent=chr5B.1631.6;
chr5B	PacBio	exon	143715798	143715881	.	+	.	Parent=chr5B.1631.6;
chr5B	PacBio	exon	143715990	143716133	.	+	.	Parent=chr5B.1631.6;
chr5B	PacBio	exon	143716210	143716323	.	+	.	Parent=chr5B.1631.6;
chr5B	PacBio	exon	143716399	143716461	.	+	.	Parent=chr5B.1631.6;
chr5B	PacBio	exon	143716587	143716661	.	+	.	Parent=chr5B.1631.6;
chr5B	PacBio	exon	143716786	143716890	.	+	.	Parent=chr5B.1631.6;
chr5B	PacBio	exon	143717360	143717675	.	+	.	Parent=chr5B.1631.6;
chr5B	PacBio	exon	143717768	143717845	.	+	.	Parent=chr5B.1631.6;
chr5B	PacBio	exon	143717922	143718176	.	+	.	Parent=chr5B.1631.6;
chr5B	PacBio	exon	143718742	143718844	.	+	.	Parent=chr5B.1631.6;
chr5B	PacBio	exon	143719477	143719651	.	+	.	Parent=chr5B.1631.6;
chr5B	PacBio	exon	143719733	143719838	.	+	.	Parent=chr5B.1631.6;
chr5B	PacBio	exon	143720023	143720112	.	+	.	Parent=chr5B.1631.6;
chr5B	PacBio	exon	143720413	143720885	.	+	.	Parent=chr5B.1631.6;
chr5B	PacBio	transcript	143714148	143720874	.	+	.	ID=chr5B.1631.7;Parent=TraesCS5B01G106300;Name=chr5B.1631.7;Type=AnnotatedLoci_NovelIsoform;PacBioID=chr5B.1631.7;FLNC=1;
chr5B	PacBio	exon	143714148	143714425	.	+	.	Parent=chr5B.1631.7;
chr5B	PacBio	exon	143714812	143715018	.	+	.	Parent=chr5B.1631.7;
chr5B	PacBio	exon	143715110	143715183	.	+	.	Parent=chr5B.1631.7;
chr5B	PacBio	exon	143715408	143715533	.	+	.	Parent=chr5B.1631.7;
chr5B	PacBio	exon	143715619	143715712	.	+	.	Parent=chr5B.1631.7;
chr5B	PacBio	exon	143715798	143715881	.	+	.	Parent=chr5B.1631.7;
chr5B	PacBio	exon	143715990	143716323	.	+	.	Parent=chr5B.1631.7;
chr5B	PacBio	exon	143716399	143716461	.	+	.	Parent=chr5B.1631.7;
chr5B	PacBio	exon	143716587	143716661	.	+	.	Parent=chr5B.1631.7;
chr5B	PacBio	exon	143716786	143716890	.	+	.	Parent=chr5B.1631.7;
chr5B	PacBio	exon	143717360	143717491	.	+	.	Parent=chr5B.1631.7;
chr5B	PacBio	exon	143717583	143717675	.	+	.	Parent=chr5B.1631.7;
chr5B	PacBio	exon	143717768	143717845	.	+	.	Parent=chr5B.1631.7;
chr5B	PacBio	exon	143717922	143718176	.	+	.	Parent=chr5B.1631.7;
chr5B	PacBio	exon	143718742	143718844	.	+	.	Parent=chr5B.1631.7;
chr5B	PacBio	exon	143719477	143719651	.	+	.	Parent=chr5B.1631.7;
chr5B	PacBio	exon	143719733	143719838	.	+	.	Parent=chr5B.1631.7;
chr5B	PacBio	exon	143720023	143720112	.	+	.	Parent=chr5B.1631.7;
chr5B	PacBio	exon	143720413	143720874	.	+	.	Parent=chr5B.1631.7;
chr5B	PacBio	transcript	143714147	143720886	.	+	.	ID=chr5B.1631.8;Parent=TraesCS5B01G106300;Name=chr5B.1631.8;Type=AnnotatedLoci_NovelIsoform;PacBioID=chr5B.1631.8;FLNC=58;
chr5B	PacBio	exon	143714147	143714421	.	+	.	Parent=chr5B.1631.8;
chr5B	PacBio	exon	143714812	143715018	.	+	.	Parent=chr5B.1631.8;
chr5B	PacBio	exon	143715110	143715183	.	+	.	Parent=chr5B.1631.8;
chr5B	PacBio	exon	143715408	143715533	.	+	.	Parent=chr5B.1631.8;
chr5B	PacBio	exon	143715619	143715712	.	+	.	Parent=chr5B.1631.8;
chr5B	PacBio	exon	143715798	143715881	.	+	.	Parent=chr5B.1631.8;
chr5B	PacBio	exon	143715990	143716133	.	+	.	Parent=chr5B.1631.8;
chr5B	PacBio	exon	143716210	143716323	.	+	.	Parent=chr5B.1631.8;
chr5B	PacBio	exon	143716399	143716461	.	+	.	Parent=chr5B.1631.8;
chr5B	PacBio	exon	143716587	143716661	.	+	.	Parent=chr5B.1631.8;
chr5B	PacBio	exon	143716786	143716890	.	+	.	Parent=chr5B.1631.8;
chr5B	PacBio	exon	143717360	143717491	.	+	.	Parent=chr5B.1631.8;
chr5B	PacBio	exon	143717583	143717675	.	+	.	Parent=chr5B.1631.8;
chr5B	PacBio	exon	143717768	143717845	.	+	.	Parent=chr5B.1631.8;
chr5B	PacBio	exon	143717922	143718176	.	+	.	Parent=chr5B.1631.8;
chr5B	PacBio	exon	143718742	143718844	.	+	.	Parent=chr5B.1631.8;
chr5B	PacBio	exon	143719477	143719651	.	+	.	Parent=chr5B.1631.8;
chr5B	PacBio	exon	143719733	143719838	.	+	.	Parent=chr5B.1631.8;
chr5B	PacBio	exon	143720023	143720112	.	+	.	Parent=chr5B.1631.8;
chr5B	PacBio	exon	143720413	143720886	.	+	.	Parent=chr5B.1631.8;
chr5B	IWGSC_RefSeq_v1	gene	441448618	441452883	54	-	.	ID=TraesCS5B01G258900;Name=TraesCS5B01G258900;Type=GeneModel;
chr5B	IWGSC_RefSeq_v1	mRNA	441449528	441452792	54	-	.	ID=TraesCS5B01G258900.1;Parent=TraesCS5B01G258900;Name=TraesCS5B01G258900.1;Type=GeneModel;PacBioID=*;FLNC=0;
chr5B	IWGSC_RefSeq_v1	CDS	441449528	441450100	.	-	0	Parent=TraesCS5B01G258900.1;
chr5B	IWGSC_RefSeq_v1	CDS	441450212	441451081	.	-	0	Parent=TraesCS5B01G258900.1;
chr5B	IWGSC_RefSeq_v1	CDS	441452022	441452444	.	-	0	Parent=TraesCS5B01G258900.1;
chr5B	IWGSC_RefSeq_v1	CDS	441452667	441452792	.	-	0	Parent=TraesCS5B01G258900.1;
chr5B	IWGSC_RefSeq_v1	mRNA	441449528	441452792	57	-	.	ID=TraesCS5B01G258900.2;Parent=TraesCS5B01G258900;Name=TraesCS5B01G258900.2;Type=AnnotatedLoci_AnnotatedIsoform;PacBioID=chr5B.739.3;FLNC=38;
chr5B	IWGSC_RefSeq_v1	CDS	441449528	441451081	.	-	0	Parent=TraesCS5B01G258900.2;
chr5B	IWGSC_RefSeq_v1	CDS	441452022	441452444	.	-	0	Parent=TraesCS5B01G258900.2;
chr5B	IWGSC_RefSeq_v1	CDS	441452667	441452792	.	-	0	Parent=TraesCS5B01G258900.2;
chr5B	IWGSC_RefSeq_v1	mRNA	441449528	441452792	54	-	.	ID=TraesCS5B01G258900.3;Parent=TraesCS5B01G258900;Name=TraesCS5B01G258900.3;Type=GeneModel;PacBioID=*;FLNC=0;
chr5B	IWGSC_RefSeq_v1	CDS	441449528	441451081	.	-	0	Parent=TraesCS5B01G258900.3;
chr5B	IWGSC_RefSeq_v1	CDS	441452022	441452271	.	-	1	Parent=TraesCS5B01G258900.3;
chr5B	IWGSC_RefSeq_v1	CDS	441452428	441452444	.	-	0	Parent=TraesCS5B01G258900.3;
chr5B	IWGSC_RefSeq_v1	CDS	441452667	441452792	.	-	0	Parent=TraesCS5B01G258900.3;
chr5B	IWGSC_RefSeq_v1	mRNA	441450102	441452792	50	-	.	ID=TraesCS5B01G258900.4;Parent=TraesCS5B01G258900;Name=TraesCS5B01G258900.4;Type=GeneModel;PacBioID=*;FLNC=0;
chr5B	IWGSC_RefSeq_v1	CDS	441450102	441450115	.	-	2	Parent=TraesCS5B01G258900.4;
chr5B	IWGSC_RefSeq_v1	CDS	441450226	441451081	.	-	0	Parent=TraesCS5B01G258900.4;
chr5B	IWGSC_RefSeq_v1	CDS	441452022	441452444	.	-	0	Parent=TraesCS5B01G258900.4;
chr5B	IWGSC_RefSeq_v1	CDS	441452667	441452792	.	-	0	Parent=TraesCS5B01G258900.4;
chr5B	PacBio	transcript	441448618	441450792	.	-	.	ID=chr5B.739.1;Parent=TraesCS5B01G258900;Name=chr5B.739.1;Type=AnnotatedLoci_NovelIsoform;PacBioID=chr5B.739.1;FLNC=2;
chr5B	PacBio	exon	441448618	441449082	.	-	.	Parent=chr5B.739.1;
chr5B	PacBio	exon	441449557	441450792	.	-	.	Parent=chr5B.739.1;
chr5B	PacBio	transcript	441449395	441452883	.	-	.	ID=chr5B.739.2;Parent=TraesCS5B01G258900;Name=chr5B.739.2;Type=AnnotatedLoci_NovelIsoform;PacBioID=chr5B.739.2;FLNC=2;
chr5B	PacBio	exon	441449395	441452444	.	-	.	Parent=chr5B.739.2;
chr5B	PacBio	exon	441452667	441452883	.	-	.	Parent=chr5B.739.2;
chr5B	PacBio	transcript	441449315	441452058	.	-	.	ID=chr5B.739.4;Parent=TraesCS5B01G258900;Name=chr5B.739.4;Type=AnnotatedLoci_NovelIsoform;PacBioID=chr5B.739.4;FLNC=1;
chr5B	PacBio	exon	441449315	441450271	.	-	.	Parent=chr5B.739.4;
chr5B	PacBio	exon	441450354	441451081	.	-	.	Parent=chr5B.739.4;
chr5B	PacBio	exon	441452022	441452058	.	-	.	Parent=chr5B.739.4;
chr5B	PacBio	transcript	441449316	441452883	.	-	.	ID=chr5B.739.5;Parent=TraesCS5B01G258900;Name=chr5B.739.5;Type=AnnotatedLoci_NovelIsoform;PacBioID=chr5B.739.5;FLNC=1;
chr5B	PacBio	exon	441449316	441450830	.	-	.	Parent=chr5B.739.5;
chr5B	PacBio	exon	441452324	441452444	.	-	.	Parent=chr5B.739.5;
chr5B	PacBio	exon	441452667	441452883	.	-	.	Parent=chr5B.739.5;
chr5B	PacBio	transcript	441448624	441452866	.	-	.	ID=chr5B.739.6;Parent=TraesCS5B01G258900;Name=chr5B.739.6;Type=AnnotatedLoci_NovelIsoform;PacBioID=chr5B.739.6;FLNC=1;
chr5B	PacBio	exon	441448624	441449082	.	-	.	Parent=chr5B.739.6;
chr5B	PacBio	exon	441449190	441451081	.	-	.	Parent=chr5B.739.6;
chr5B	PacBio	exon	441452022	441452444	.	-	.	Parent=chr5B.739.6;
chr5B	PacBio	exon	441452667	441452866	.	-	.	Parent=chr5B.739.6;
chr5D	IWGSC_RefSeq_v1	gene	132411582	132418532	60	+	.	ID=TraesCS5D01G113700;Name=TraesCS5D01G113700;Type=GeneModel;
chr5D	IWGSC_RefSeq_v1	mRNA	132411582	132418313	60	+	.	ID=TraesCS5D01G113700.1;Parent=TraesCS5D01G113700;Name=TraesCS5D01G113700.1;Type=AnnotatedLoci_AnnotatedIsoform;PacBioID=chr5D.1512.5;FLNC=36;
chr5D	IWGSC_RefSeq_v1	CDS	132411582	132412151	.	+	0	Parent=TraesCS5D01G113700.1;
chr5D	IWGSC_RefSeq_v1	CDS	132412539	132412745	.	+	0	Parent=TraesCS5D01G113700.1;
chr5D	IWGSC_RefSeq_v1	CDS	132412837	132412910	.	+	0	Parent=TraesCS5D01G113700.1;
chr5D	IWGSC_RefSeq_v1	CDS	132413142	132413267	.	+	1	Parent=TraesCS5D01G113700.1;
chr5D	IWGSC_RefSeq_v1	CDS	132413353	132413446	.	+	1	Parent=TraesCS5D01G113700.1;
chr5D	IWGSC_RefSeq_v1	CDS	132413532	132413615	.	+	0	Parent=TraesCS5D01G113700.1;
chr5D	IWGSC_RefSeq_v1	CDS	132413725	132413868	.	+	0	Parent=TraesCS5D01G113700.1;
chr5D	IWGSC_RefSeq_v1	CDS	132413945	132414058	.	+	0	Parent=TraesCS5D01G113700.1;
chr5D	IWGSC_RefSeq_v1	CDS	132414134	132414196	.	+	0	Parent=TraesCS5D01G113700.1;
chr5D	IWGSC_RefSeq_v1	CDS	132414319	132414393	.	+	0	Parent=TraesCS5D01G113700.1;
chr5D	IWGSC_RefSeq_v1	CDS	132414515	132414619	.	+	0	Parent=TraesCS5D01G113700.1;
chr5D	IWGSC_RefSeq_v1	CDS	132415091	132415222	.	+	0	Parent=TraesCS5D01G113700.1;
chr5D	IWGSC_RefSeq_v1	CDS	132415312	132415404	.	+	0	Parent=TraesCS5D01G113700.1;
chr5D	IWGSC_RefSeq_v1	CDS	132415500	132415577	.	+	0	Parent=TraesCS5D01G113700.1;
chr5D	IWGSC_RefSeq_v1	CDS	132415654	132415908	.	+	0	Parent=TraesCS5D01G113700.1;
chr5D	IWGSC_RefSeq_v1	CDS	132416486	132416588	.	+	0	Parent=TraesCS5D01G113700.1;
chr5D	IWGSC_RefSeq_v1	CDS	132417174	132417348	.	+	2	Parent=TraesCS5D01G113700.1;
chr5D	IWGSC_RefSeq_v1	CDS	132417430	132417535	.	+	1	Parent=TraesCS5D01G113700.1;
chr5D	IWGSC_RefSeq_v1	CDS	132417721	132417810	.	+	0	Parent=TraesCS5D01G113700.1;
chr5D	IWGSC_RefSeq_v1	CDS	132418128	132418313	.	+	0	Parent=TraesCS5D01G113700.1;
chr5D	IWGSC_RefSeq_v1	mRNA	132412014	132418313	60	+	.	ID=TraesCS5D01G113700.2;Parent=TraesCS5D01G113700;Name=TraesCS5D01G113700.2;Type=GeneModel;PacBioID=*;FLNC=0;
chr5D	IWGSC_RefSeq_v1	CDS	132412014	132412047	.	+	0	Parent=TraesCS5D01G113700.2;
chr5D	IWGSC_RefSeq_v1	CDS	132412108	132412151	.	+	2	Parent=TraesCS5D01G113700.2;
chr5D	IWGSC_RefSeq_v1	CDS	132412539	132412745	.	+	0	Parent=TraesCS5D01G113700.2;
chr5D	IWGSC_RefSeq_v1	CDS	132412837	132412910	.	+	0	Parent=TraesCS5D01G113700.2;
chr5D	IWGSC_RefSeq_v1	CDS	132413142	132413267	.	+	1	Parent=TraesCS5D01G113700.2;
chr5D	IWGSC_RefSeq_v1	CDS	132413353	132413446	.	+	1	Parent=TraesCS5D01G113700.2;
chr5D	IWGSC_RefSeq_v1	CDS	132413532	132413615	.	+	0	Parent=TraesCS5D01G113700.2;
chr5D	IWGSC_RefSeq_v1	CDS	132413725	132413868	.	+	0	Parent=TraesCS5D01G113700.2;
chr5D	IWGSC_RefSeq_v1	CDS	132413945	132414058	.	+	0	Parent=TraesCS5D01G113700.2;
chr5D	IWGSC_RefSeq_v1	CDS	132414134	132414196	.	+	0	Parent=TraesCS5D01G113700.2;
chr5D	IWGSC_RefSeq_v1	CDS	132414319	132414393	.	+	0	Parent=TraesCS5D01G113700.2;
chr5D	IWGSC_RefSeq_v1	CDS	132414515	132414619	.	+	0	Parent=TraesCS5D01G113700.2;
chr5D	IWGSC_RefSeq_v1	CDS	132415091	132415222	.	+	0	Parent=TraesCS5D01G113700.2;
chr5D	IWGSC_RefSeq_v1	CDS	132415312	132415404	.	+	0	Parent=TraesCS5D01G113700.2;
chr5D	IWGSC_RefSeq_v1	CDS	132415500	132415577	.	+	0	Parent=TraesCS5D01G113700.2;
chr5D	IWGSC_RefSeq_v1	CDS	132415654	132415908	.	+	0	Parent=TraesCS5D01G113700.2;
chr5D	IWGSC_RefSeq_v1	CDS	132416486	132416588	.	+	0	Parent=TraesCS5D01G113700.2;
chr5D	IWGSC_RefSeq_v1	CDS	132417174	132417348	.	+	2	Parent=TraesCS5D01G113700.2;
chr5D	IWGSC_RefSeq_v1	CDS	132417430	132417535	.	+	1	Parent=TraesCS5D01G113700.2;
chr5D	IWGSC_RefSeq_v1	CDS	132417721	132417810	.	+	0	Parent=TraesCS5D01G113700.2;
chr5D	IWGSC_RefSeq_v1	CDS	132418128	132418313	.	+	0	Parent=TraesCS5D01G113700.2;
chr5D	PacBio	transcript	132411881	132414843	.	+	.	ID=chr5D.1512.1;Parent=TraesCS5D01G113700;Name=chr5D.1512.1;Type=AnnotatedLoci_NovelIsoform;PacBioID=chr5D.1512.1;FLNC=1;
chr5D	PacBio	exon	132411881	132412151	.	+	.	Parent=chr5D.1512.1;
chr5D	PacBio	exon	132412539	132412745	.	+	.	Parent=chr5D.1512.1;
chr5D	PacBio	exon	132412837	132412910	.	+	.	Parent=chr5D.1512.1;
chr5D	PacBio	exon	132413142	132413267	.	+	.	Parent=chr5D.1512.1;
chr5D	PacBio	exon	132413353	132413446	.	+	.	Parent=chr5D.1512.1;
chr5D	PacBio	exon	132413532	132413615	.	+	.	Parent=chr5D.1512.1;
chr5D	PacBio	exon	132413725	132414196	.	+	.	Parent=chr5D.1512.1;
chr5D	PacBio	exon	132414319	132414393	.	+	.	Parent=chr5D.1512.1;
chr5D	PacBio	exon	132414515	132414843	.	+	.	Parent=chr5D.1512.1;
chr5D	PacBio	transcript	132411883	132414179	.	+	.	ID=chr5D.1512.2;Parent=TraesCS5D01G113700;Name=chr5D.1512.2;Type=AnnotatedLoci_NovelIsoform;PacBioID=chr5D.1512.2;FLNC=1;
chr5D	PacBio	exon	132411883	132412151	.	+	.	Parent=chr5D.1512.2;
chr5D	PacBio	exon	132412539	132412745	.	+	.	Parent=chr5D.1512.2;
chr5D	PacBio	exon	132412837	132412910	.	+	.	Parent=chr5D.1512.2;
chr5D	PacBio	exon	132413142	132413267	.	+	.	Parent=chr5D.1512.2;
chr5D	PacBio	exon	132413353	132413446	.	+	.	Parent=chr5D.1512.2;
chr5D	PacBio	exon	132413532	132413615	.	+	.	Parent=chr5D.1512.2;
chr5D	PacBio	exon	132413725	132413868	.	+	.	Parent=chr5D.1512.2;
chr5D	PacBio	exon	132413945	132414058	.	+	.	Parent=chr5D.1512.2;
chr5D	PacBio	exon	132414134	132414179	.	+	.	Parent=chr5D.1512.2;
chr5D	PacBio	transcript	132411881	132417185	.	+	.	ID=chr5D.1512.3;Parent=TraesCS5D01G113700;Name=chr5D.1512.3;Type=AnnotatedLoci_NovelIsoform;PacBioID=chr5D.1512.3;FLNC=2;
chr5D	PacBio	exon	132411881	132412151	.	+	.	Parent=chr5D.1512.3;
chr5D	PacBio	exon	132412539	132412745	.	+	.	Parent=chr5D.1512.3;
chr5D	PacBio	exon	132412837	132412910	.	+	.	Parent=chr5D.1512.3;
chr5D	PacBio	exon	132413142	132413267	.	+	.	Parent=chr5D.1512.3;
chr5D	PacBio	exon	132413353	132413446	.	+	.	Parent=chr5D.1512.3;
chr5D	PacBio	exon	132413532	132413615	.	+	.	Parent=chr5D.1512.3;
chr5D	PacBio	exon	132413725	132413868	.	+	.	Parent=chr5D.1512.3;
chr5D	PacBio	exon	132413945	132414058	.	+	.	Parent=chr5D.1512.3;
chr5D	PacBio	exon	132414134	132414196	.	+	.	Parent=chr5D.1512.3;
chr5D	PacBio	exon	132414319	132414393	.	+	.	Parent=chr5D.1512.3;
chr5D	PacBio	exon	132414515	132414619	.	+	.	Parent=chr5D.1512.3;
chr5D	PacBio	exon	132415091	132415222	.	+	.	Parent=chr5D.1512.3;
chr5D	PacBio	exon	132415312	132415404	.	+	.	Parent=chr5D.1512.3;
chr5D	PacBio	exon	132415500	132415577	.	+	.	Parent=chr5D.1512.3;
chr5D	PacBio	exon	132415654	132415908	.	+	.	Parent=chr5D.1512.3;
chr5D	PacBio	exon	132416486	132416588	.	+	.	Parent=chr5D.1512.3;
chr5D	PacBio	exon	132417174	132417185	.	+	.	Parent=chr5D.1512.3;
chr5D	PacBio	transcript	132411883	132418532	.	+	.	ID=chr5D.1512.4;Parent=TraesCS5D01G113700;Name=chr5D.1512.4;Type=AnnotatedLoci_NovelIsoform;PacBioID=chr5D.1512.4;FLNC=1;
chr5D	PacBio	exon	132411883	132412151	.	+	.	Parent=chr5D.1512.4;
chr5D	PacBio	exon	132412539	132412745	.	+	.	Parent=chr5D.1512.4;
chr5D	PacBio	exon	132412837	132412910	.	+	.	Parent=chr5D.1512.4;
chr5D	PacBio	exon	132413142	132413267	.	+	.	Parent=chr5D.1512.4;
chr5D	PacBio	exon	132413353	132413446	.	+	.	Parent=chr5D.1512.4;
chr5D	PacBio	exon	132413532	132413615	.	+	.	Parent=chr5D.1512.4;
chr5D	PacBio	exon	132413725	132414058	.	+	.	Parent=chr5D.1512.4;
chr5D	PacBio	exon	132414134	132414196	.	+	.	Parent=chr5D.1512.4;
chr5D	PacBio	exon	132414319	132414393	.	+	.	Parent=chr5D.1512.4;
chr5D	PacBio	exon	132414515	132414619	.	+	.	Parent=chr5D.1512.4;
chr5D	PacBio	exon	132415091	132415222	.	+	.	Parent=chr5D.1512.4;
chr5D	PacBio	exon	132415312	132415404	.	+	.	Parent=chr5D.1512.4;
chr5D	PacBio	exon	132415500	132415577	.	+	.	Parent=chr5D.1512.4;
chr5D	PacBio	exon	132415654	132415908	.	+	.	Parent=chr5D.1512.4;
chr5D	PacBio	exon	132416486	132416588	.	+	.	Parent=chr5D.1512.4;
chr5D	PacBio	exon	132417174	132417348	.	+	.	Parent=chr5D.1512.4;
chr5D	PacBio	exon	132417430	132417535	.	+	.	Parent=chr5D.1512.4;
chr5D	PacBio	exon	132417721	132417810	.	+	.	Parent=chr5D.1512.4;
chr5D	PacBio	exon	132418128	132418532	.	+	.	Parent=chr5D.1512.4;
chr5D	PacBio	transcript	132411881	132418512	.	+	.	ID=chr5D.1512.6;Parent=TraesCS5D01G113700;Name=chr5D.1512.6;Type=AnnotatedLoci_NovelIsoform;PacBioID=chr5D.1512.6;FLNC=1;
chr5D	PacBio	exon	132411881	132412151	.	+	.	Parent=chr5D.1512.6;
chr5D	PacBio	exon	132412539	132412745	.	+	.	Parent=chr5D.1512.6;
chr5D	PacBio	exon	132412837	132412910	.	+	.	Parent=chr5D.1512.6;
chr5D	PacBio	exon	132413142	132413267	.	+	.	Parent=chr5D.1512.6;
chr5D	PacBio	exon	132413353	132413446	.	+	.	Parent=chr5D.1512.6;
chr5D	PacBio	exon	132413532	132413615	.	+	.	Parent=chr5D.1512.6;
chr5D	PacBio	exon	132413725	132413868	.	+	.	Parent=chr5D.1512.6;
chr5D	PacBio	exon	132413945	132414058	.	+	.	Parent=chr5D.1512.6;
chr5D	PacBio	exon	132414134	132414196	.	+	.	Parent=chr5D.1512.6;
chr5D	PacBio	exon	132414319	132414393	.	+	.	Parent=chr5D.1512.6;
chr5D	PacBio	exon	132414515	132414619	.	+	.	Parent=chr5D.1512.6;
chr5D	PacBio	exon	132415091	132415222	.	+	.	Parent=chr5D.1512.6;
chr5D	PacBio	exon	132415312	132415404	.	+	.	Parent=chr5D.1512.6;
chr5D	PacBio	exon	132415500	132415577	.	+	.	Parent=chr5D.1512.6;
chr5D	PacBio	exon	132415654	132415908	.	+	.	Parent=chr5D.1512.6;
chr5D	PacBio	exon	132416486	132416588	.	+	.	Parent=chr5D.1512.6;
chr5D	PacBio	exon	132417174	132417326	.	+	.	Parent=chr5D.1512.6;
chr5D	PacBio	exon	132417430	132417535	.	+	.	Parent=chr5D.1512.6;
chr5D	PacBio	exon	132417721	132417810	.	+	.	Parent=chr5D.1512.6;
chr5D	PacBio	exon	132418128	132418512	.	+	.	Parent=chr5D.1512.6;
chr5D	IWGSC_RefSeq_v1	gene	371469161	371472697	55	-	.	ID=TraesCS5D01G268000;Name=TraesCS5D01G268000;Type=GeneModel;
chr5D	IWGSC_RefSeq_v1	mRNA	371469178	371472642	58	-	.	ID=TraesCS5D01G268000.1;Parent=TraesCS5D01G268000;Name=TraesCS5D01G268000.1;Type=AnnotatedLoci_AnnotatedIsoform;PacBioID=chr5D.681.4;FLNC=41;
chr5D	IWGSC_RefSeq_v1	three_prime_UTR	371469178	371469390	.	-	.	Parent=TraesCS5D01G268000.1;
chr5D	IWGSC_RefSeq_v1	CDS	371469391	371470944	.	-	0	Parent=TraesCS5D01G268000.1;
chr5D	IWGSC_RefSeq_v1	CDS	371471838	371472260	.	-	0	Parent=TraesCS5D01G268000.1;
chr5D	IWGSC_RefSeq_v1	CDS	371472481	371472606	.	-	0	Parent=TraesCS5D01G268000.1;
chr5D	IWGSC_RefSeq_v1	five_prime_UTR	371472607	371472642	.	-	.	Parent=TraesCS5D01G268000.1;
chr5D	IWGSC_RefSeq_v1	mRNA	371469391	371472606	55	-	.	ID=TraesCS5D01G268000.2;Parent=TraesCS5D01G268000;Name=TraesCS5D01G268000.2;Type=GeneModel;PacBioID=*;FLNC=0;
chr5D	IWGSC_RefSeq_v1	CDS	371469391	371469612	.	-	0	Parent=TraesCS5D01G268000.2;
chr5D	IWGSC_RefSeq_v1	CDS	371469829	371470944	.	-	0	Parent=TraesCS5D01G268000.2;
chr5D	IWGSC_RefSeq_v1	CDS	371471838	371472260	.	-	0	Parent=TraesCS5D01G268000.2;
chr5D	IWGSC_RefSeq_v1	CDS	371472481	371472606	.	-	0	Parent=TraesCS5D01G268000.2;
chr5D	IWGSC_RefSeq_v1	mRNA	371469965	371472606	51	-	.	ID=TraesCS5D01G268000.3;Parent=TraesCS5D01G268000;Name=TraesCS5D01G268000.3;Type=GeneModel;PacBioID=*;FLNC=0;
chr5D	IWGSC_RefSeq_v1	CDS	371469965	371469978	.	-	2	Parent=TraesCS5D01G268000.3;
chr5D	IWGSC_RefSeq_v1	CDS	371470089	371470944	.	-	0	Parent=TraesCS5D01G268000.3;
chr5D	IWGSC_RefSeq_v1	CDS	371471838	371472260	.	-	0	Parent=TraesCS5D01G268000.3;
chr5D	IWGSC_RefSeq_v1	CDS	371472481	371472606	.	-	0	Parent=TraesCS5D01G268000.3;
chr5D	PacBio	transcript	371469161	371471882	.	-	.	ID=chr5D.681.1;Parent=TraesCS5D01G268000;Name=chr5D.681.1;Type=AnnotatedLoci_NovelIsoform;PacBioID=chr5D.681.1;FLNC=116;
chr5D	PacBio	exon	371469161	371471882	.	-	.	Parent=chr5D.681.1;
chr5D	PacBio	transcript	371469161	371472697	.	-	.	ID=chr5D.681.2;Parent=TraesCS5D01G268000;Name=chr5D.681.2;Type=AnnotatedLoci_NovelIsoform;PacBioID=chr5D.681.2;FLNC=1;
chr5D	PacBio	exon	371469161	371470813	.	-	.	Parent=chr5D.681.2;
chr5D	PacBio	exon	371472526	371472697	.	-	.	Parent=chr5D.681.2;
chr5D	PacBio	transcript	371469172	371472697	.	-	.	ID=chr5D.681.3;Parent=TraesCS5D01G268000;Name=chr5D.681.3;Type=AnnotatedLoci_NovelIsoform;PacBioID=chr5D.681.3;FLNC=1;
chr5D	PacBio	exon	371469172	371470806	.	-	.	Parent=chr5D.681.3;
chr5D	PacBio	exon	371472517	371472697	.	-	.	Parent=chr5D.681.3;
chr5D	PacBio	transcript	371469173	371472661	.	-	.	ID=chr5D.681.5;Parent=TraesCS5D01G268000;Name=chr5D.681.5;Type=AnnotatedLoci_NovelIsoform;PacBioID=chr5D.681.5;FLNC=1;
chr5D	PacBio	exon	371469173	371470944	.	-	.	Parent=chr5D.681.5;
chr5D	PacBio	exon	371471838	371472260	.	-	.	Parent=chr5D.681.5;
chr5D	PacBio	exon	371472520	371472661	.	-	.	Parent=chr5D.681.5;
chr7A	IWGSC_RefSeq_v1	gene	709404811	709410030	61	-	.	ID=TraesCS7A01G529900;Name=TraesCS7A01G529900;Type=GeneModel;
chr7A	IWGSC_RefSeq_v1	mRNA	709405013	709409966	61	-	.	ID=TraesCS7A01G529900.1;Parent=TraesCS7A01G529900;Name=TraesCS7A01G529900.1;Type=AnnotatedLoci_AnnotatedIsoform;PacBioID=chr7A.1139.6;FLNC=143;
chr7A	IWGSC_RefSeq_v1	CDS	709405013	709405258	.	-	0	Parent=TraesCS7A01G529900.1;
chr7A	IWGSC_RefSeq_v1	CDS	709405366	709405770	.	-	0	Parent=TraesCS7A01G529900.1;
chr7A	IWGSC_RefSeq_v1	CDS	709406210	709406360	.	-	1	Parent=TraesCS7A01G529900.1;
chr7A	IWGSC_RefSeq_v1	CDS	709406446	709406584	.	-	2	Parent=TraesCS7A01G529900.1;
chr7A	IWGSC_RefSeq_v1	CDS	709406666	709406831	.	-	0	Parent=TraesCS7A01G529900.1;
chr7A	IWGSC_RefSeq_v1	CDS	709406924	709407139	.	-	0	Parent=TraesCS7A01G529900.1;
chr7A	IWGSC_RefSeq_v1	CDS	709407247	709407428	.	-	2	Parent=TraesCS7A01G529900.1;
chr7A	IWGSC_RefSeq_v1	CDS	709407519	709407636	.	-	0	Parent=TraesCS7A01G529900.1;
chr7A	IWGSC_RefSeq_v1	CDS	709407874	709408012	.	-	1	Parent=TraesCS7A01G529900.1;
chr7A	IWGSC_RefSeq_v1	CDS	709408134	709408260	.	-	2	Parent=TraesCS7A01G529900.1;
chr7A	IWGSC_RefSeq_v1	CDS	709408433	709408544	.	-	0	Parent=TraesCS7A01G529900.1;
chr7A	IWGSC_RefSeq_v1	CDS	709408637	709408717	.	-	0	Parent=TraesCS7A01G529900.1;
chr7A	IWGSC_RefSeq_v1	CDS	709408805	709408958	.	-	1	Parent=TraesCS7A01G529900.1;
chr7A	IWGSC_RefSeq_v1	CDS	709409047	709409167	.	-	2	Parent=TraesCS7A01G529900.1;
chr7A	IWGSC_RefSeq_v1	CDS	709409900	709409966	.	-	0	Parent=TraesCS7A01G529900.1;
chr7A	IWGSC_RefSeq_v1	mRNA	709405074	709409966	59	-	.	ID=TraesCS7A01G529900.2;Parent=TraesCS7A01G529900;Name=TraesCS7A01G529900.2;Type=GeneModel;PacBioID=*;FLNC=0;
chr7A	IWGSC_RefSeq_v1	CDS	709405074	709405258	.	-	2	Parent=TraesCS7A01G529900.2;
chr7A	IWGSC_RefSeq_v1	CDS	709405362	709405770	.	-	0	Parent=TraesCS7A01G529900.2;
chr7A	IWGSC_RefSeq_v1	CDS	709406210	709406360	.	-	1	Parent=TraesCS7A01G529900.2;
chr7A	IWGSC_RefSeq_v1	CDS	709406446	709406584	.	-	2	Parent=TraesCS7A01G529900.2;
chr7A	IWGSC_RefSeq_v1	CDS	709406666	709406831	.	-	0	Parent=TraesCS7A01G529900.2;
chr7A	IWGSC_RefSeq_v1	CDS	709406924	709407139	.	-	0	Parent=TraesCS7A01G529900.2;
chr7A	IWGSC_RefSeq_v1	CDS	709407247	709407428	.	-	2	Parent=TraesCS7A01G529900.2;
chr7A	IWGSC_RefSeq_v1	CDS	709407519	709407636	.	-	0	Parent=TraesCS7A01G529900.2;
chr7A	IWGSC_RefSeq_v1	CDS	709407874	709408012	.	-	1	Parent=TraesCS7A01G529900.2;
chr7A	IWGSC_RefSeq_v1	CDS	709408134	709408260	.	-	2	Parent=TraesCS7A01G529900.2;
chr7A	IWGSC_RefSeq_v1	CDS	709408433	709408544	.	-	0	Parent=TraesCS7A01G529900.2;
chr7A	IWGSC_RefSeq_v1	CDS	709408637	709408717	.	-	0	Parent=TraesCS7A01G529900.2;
chr7A	IWGSC_RefSeq_v1	CDS	709408805	709408958	.	-	1	Parent=TraesCS7A01G529900.2;
chr7A	IWGSC_RefSeq_v1	CDS	709409047	709409167	.	-	2	Parent=TraesCS7A01G529900.2;
chr7A	IWGSC_RefSeq_v1	CDS	709409900	709409966	.	-	0	Parent=TraesCS7A01G529900.2;
chr7A	PacBio	transcript	709404811	709410030	.	-	.	ID=chr7A.1139.1;Parent=TraesCS7A01G529900;Name=chr7A.1139.1;Type=AnnotatedLoci_NovelIsoform;PacBioID=chr7A.1139.1;FLNC=2;
chr7A	PacBio	exon	709404811	709405258	.	-	.	Parent=chr7A.1139.1;
chr7A	PacBio	exon	709405366	709406360	.	-	.	Parent=chr7A.1139.1;
chr7A	PacBio	exon	709406446	709406584	.	-	.	Parent=chr7A.1139.1;
chr7A	PacBio	exon	709406666	709406831	.	-	.	Parent=chr7A.1139.1;
chr7A	PacBio	exon	709406924	709407139	.	-	.	Parent=chr7A.1139.1;
chr7A	PacBio	exon	709407247	709407428	.	-	.	Parent=chr7A.1139.1;
chr7A	PacBio	exon	709407519	709407636	.	-	.	Parent=chr7A.1139.1;
chr7A	PacBio	exon	709407874	709408012	.	-	.	Parent=chr7A.1139.1;
chr7A	PacBio	exon	709408134	709408260	.	-	.	Parent=chr7A.1139.1;
chr7A	PacBio	exon	709408433	709408544	.	-	.	Parent=chr7A.1139.1;
chr7A	PacBio	exon	709408637	709408717	.	-	.	Parent=chr7A.1139.1;
chr7A	PacBio	exon	709408805	709408958	.	-	.	Parent=chr7A.1139.1;
chr7A	PacBio	exon	709409047	709409167	.	-	.	Parent=chr7A.1139.1;
chr7A	PacBio	exon	709409900	709410030	.	-	.	Parent=chr7A.1139.1;
chr7A	PacBio	transcript	709404829	709410030	.	-	.	ID=chr7A.1139.2;Parent=TraesCS7A01G529900;Name=chr7A.1139.2;Type=AnnotatedLoci_NovelIsoform;PacBioID=chr7A.1139.2;FLNC=1;
chr7A	PacBio	exon	709404829	709405258	.	-	.	Parent=chr7A.1139.2;
chr7A	PacBio	exon	709405366	709405770	.	-	.	Parent=chr7A.1139.2;
chr7A	PacBio	exon	709406210	709406360	.	-	.	Parent=chr7A.1139.2;
chr7A	PacBio	exon	709406446	709406584	.	-	.	Parent=chr7A.1139.2;
chr7A	PacBio	exon	709406666	709406831	.	-	.	Parent=chr7A.1139.2;
chr7A	PacBio	exon	709406924	709407139	.	-	.	Parent=chr7A.1139.2;
chr7A	PacBio	exon	709407247	709407428	.	-	.	Parent=chr7A.1139.2;
chr7A	PacBio	exon	709407519	709407636	.	-	.	Parent=chr7A.1139.2;
chr7A	PacBio	exon	709407874	709408260	.	-	.	Parent=chr7A.1139.2;
chr7A	PacBio	exon	709408433	709408544	.	-	.	Parent=chr7A.1139.2;
chr7A	PacBio	exon	709408637	709408717	.	-	.	Parent=chr7A.1139.2;
chr7A	PacBio	exon	709408805	709408958	.	-	.	Parent=chr7A.1139.2;
chr7A	PacBio	exon	709409047	709409167	.	-	.	Parent=chr7A.1139.2;
chr7A	PacBio	exon	709409900	709410030	.	-	.	Parent=chr7A.1139.2;
chr7A	PacBio	transcript	709404833	709410030	.	-	.	ID=chr7A.1139.3;Parent=TraesCS7A01G529900;Name=chr7A.1139.3;Type=AnnotatedLoci_NovelIsoform;PacBioID=chr7A.1139.3;FLNC=2;
chr7A	PacBio	exon	709404833	709405258	.	-	.	Parent=chr7A.1139.3;
chr7A	PacBio	exon	709405366	709405770	.	-	.	Parent=chr7A.1139.3;
chr7A	PacBio	exon	709406210	709406360	.	-	.	Parent=chr7A.1139.3;
chr7A	PacBio	exon	709406446	709406584	.	-	.	Parent=chr7A.1139.3;
chr7A	PacBio	exon	709406666	709406831	.	-	.	Parent=chr7A.1139.3;
chr7A	PacBio	exon	709406924	709407139	.	-	.	Parent=chr7A.1139.3;
chr7A	PacBio	exon	709407247	709407428	.	-	.	Parent=chr7A.1139.3;
chr7A	PacBio	exon	709407519	709408012	.	-	.	Parent=chr7A.1139.3;
chr7A	PacBio	exon	709408134	709408260	.	-	.	Parent=chr7A.1139.3;
chr7A	PacBio	exon	709408433	709408544	.	-	.	Parent=chr7A.1139.3;
chr7A	PacBio	exon	709408637	709408717	.	-	.	Parent=chr7A.1139.3;
chr7A	PacBio	exon	709408805	709408958	.	-	.	Parent=chr7A.1139.3;
chr7A	PacBio	exon	709409047	709409167	.	-	.	Parent=chr7A.1139.3;
chr7A	PacBio	exon	709409900	709410030	.	-	.	Parent=chr7A.1139.3;
chr7A	PacBio	transcript	709404835	709410028	.	-	.	ID=chr7A.1139.4;Parent=TraesCS7A01G529900;Name=chr7A.1139.4;Type=AnnotatedLoci_NovelIsoform;PacBioID=chr7A.1139.4;FLNC=1;
chr7A	PacBio	exon	709404835	709405258	.	-	.	Parent=chr7A.1139.4;
chr7A	PacBio	exon	709405366	709405770	.	-	.	Parent=chr7A.1139.4;
chr7A	PacBio	exon	709406210	709406360	.	-	.	Parent=chr7A.1139.4;
chr7A	PacBio	exon	709406446	709406584	.	-	.	Parent=chr7A.1139.4;
chr7A	PacBio	exon	709406666	709406831	.	-	.	Parent=chr7A.1139.4;
chr7A	PacBio	exon	709406924	709407139	.	-	.	Parent=chr7A.1139.4;
chr7A	PacBio	exon	709407247	709407428	.	-	.	Parent=chr7A.1139.4;
chr7A	PacBio	exon	709407519	709407636	.	-	.	Parent=chr7A.1139.4;
chr7A	PacBio	exon	709407874	709408012	.	-	.	Parent=chr7A.1139.4;
chr7A	PacBio	exon	709408134	709408260	.	-	.	Parent=chr7A.1139.4;
chr7A	PacBio	exon	709408433	709408544	.	-	.	Parent=chr7A.1139.4;
chr7A	PacBio	exon	709408637	709408958	.	-	.	Parent=chr7A.1139.4;
chr7A	PacBio	exon	709409047	709409167	.	-	.	Parent=chr7A.1139.4;
chr7A	PacBio	exon	709409900	709410028	.	-	.	Parent=chr7A.1139.4;
chr7A	PacBio	transcript	709404835	709410030	.	-	.	ID=chr7A.1139.5;Parent=TraesCS7A01G529900;Name=chr7A.1139.5;Type=AnnotatedLoci_NovelIsoform;PacBioID=chr7A.1139.5;FLNC=1;
chr7A	PacBio	exon	709404835	709405258	.	-	.	Parent=chr7A.1139.5;
chr7A	PacBio	exon	709405366	709405770	.	-	.	Parent=chr7A.1139.5;
chr7A	PacBio	exon	709406210	709406360	.	-	.	Parent=chr7A.1139.5;
chr7A	PacBio	exon	709406446	709406584	.	-	.	Parent=chr7A.1139.5;
chr7A	PacBio	exon	709406666	709406831	.	-	.	Parent=chr7A.1139.5;
chr7A	PacBio	exon	709406924	709407139	.	-	.	Parent=chr7A.1139.5;
chr7A	PacBio	exon	709407247	709407428	.	-	.	Parent=chr7A.1139.5;
chr7A	PacBio	exon	709407519	709407636	.	-	.	Parent=chr7A.1139.5;
chr7A	PacBio	exon	709407874	709408012	.	-	.	Parent=chr7A.1139.5;
chr7A	PacBio	exon	709408134	709408260	.	-	.	Parent=chr7A.1139.5;
chr7A	PacBio	exon	709408433	709408544	.	-	.	Parent=chr7A.1139.5;
chr7A	PacBio	exon	709408637	709408717	.	-	.	Parent=chr7A.1139.5;
chr7A	PacBio	exon	709408805	709409167	.	-	.	Parent=chr7A.1139.5;
chr7A	PacBio	exon	709409900	709410030	.	-	.	Parent=chr7A.1139.5;
chr7A	IWGSC_RefSeq_v1	gene	217555664	217559742	63	-	.	ID=TraesCS7A01G242200;Name=TraesCS7A01G242200;Type=GeneModel;
chr7A	IWGSC_RefSeq_v1	mRNA	217555694	217559742	63	-	.	ID=TraesCS7A01G242200.1;Parent=TraesCS7A01G242200;Name=TraesCS7A01G242200.1;Type=AnnotatedLoci_AnnotatedIsoform;PacBioID=chr7A.448.7;FLNC=95;
chr7A	IWGSC_RefSeq_v1	three_prime_UTR	217555694	217555865	.	-	.	Parent=TraesCS7A01G242200.1;
chr7A	IWGSC_RefSeq_v1	CDS	217555866	217557419	.	-	0	Parent=TraesCS7A01G242200.1;
chr7A	IWGSC_RefSeq_v1	CDS	217558202	217558624	.	-	0	Parent=TraesCS7A01G242200.1;
chr7A	IWGSC_RefSeq_v1	CDS	217559502	217559627	.	-	0	Parent=TraesCS7A01G242200.1;
chr7A	IWGSC_RefSeq_v1	five_prime_UTR	217559628	217559742	.	-	.	Parent=TraesCS7A01G242200.1;
chr7A	PacBio	transcript	217555698	217559735	.	-	.	ID=chr7A.448.1;Parent=TraesCS7A01G242200;Name=chr7A.448.1;Type=AnnotatedLoci_NovelIsoform;PacBioID=chr7A.448.1;FLNC=186;
chr7A	PacBio	exon	217555698	217559735	.	-	.	Parent=chr7A.448.1;
chr7A	PacBio	transcript	217555674	217559735	.	-	.	ID=chr7A.448.2;Parent=TraesCS7A01G242200;Name=chr7A.448.2;Type=AnnotatedLoci_NovelIsoform;PacBioID=chr7A.448.2;FLNC=1;
chr7A	PacBio	exon	217555674	217557227	.	-	.	Parent=chr7A.448.2;
chr7A	PacBio	exon	217559537	217559735	.	-	.	Parent=chr7A.448.2;
chr7A	PacBio	transcript	217555674	217559735	.	-	.	ID=chr7A.448.3;Parent=TraesCS7A01G242200;Name=chr7A.448.3;Type=AnnotatedLoci_NovelIsoform;PacBioID=chr7A.448.3;FLNC=1;
chr7A	PacBio	exon	217555674	217556974	.	-	.	Parent=chr7A.448.3;
chr7A	PacBio	exon	217559561	217559735	.	-	.	Parent=chr7A.448.3;
chr7A	PacBio	transcript	217555674	217559741	.	-	.	ID=chr7A.448.4;Parent=TraesCS7A01G242200;Name=chr7A.448.4;Type=AnnotatedLoci_NovelIsoform;PacBioID=chr7A.448.4;FLNC=1;
chr7A	PacBio	exon	217555674	217556530	.	-	.	Parent=chr7A.448.4;
chr7A	PacBio	exon	217559530	217559741	.	-	.	Parent=chr7A.448.4;
chr7A	PacBio	transcript	217555675	217559740	.	-	.	ID=chr7A.448.5;Parent=TraesCS7A01G242200;Name=chr7A.448.5;Type=AnnotatedLoci_NovelIsoform;PacBioID=chr7A.448.5;FLNC=6;
chr7A	PacBio	exon	217555675	217558624	.	-	.	Parent=chr7A.448.5;
chr7A	PacBio	exon	217559502	217559740	.	-	.	Parent=chr7A.448.5;
chr7A	PacBio	transcript	217555702	217559735	.	-	.	ID=chr7A.448.6;Parent=TraesCS7A01G242200;Name=chr7A.448.6;Type=AnnotatedLoci_NovelIsoform;PacBioID=chr7A.448.6;FLNC=1;
chr7A	PacBio	exon	217555702	217556985	.	-	.	Parent=chr7A.448.6;
chr7A	PacBio	exon	217559651	217559735	.	-	.	Parent=chr7A.448.6;
chr7A	PacBio	transcript	217555664	217558382	.	-	.	ID=chr7A.448.8;Parent=TraesCS7A01G242200;Name=chr7A.448.8;Type=AnnotatedLoci_NovelIsoform;PacBioID=chr7A.448.8;FLNC=1;
chr7A	PacBio	exon	217555664	217556448	.	-	.	Parent=chr7A.448.8;
chr7A	PacBio	exon	217556554	217557419	.	-	.	Parent=chr7A.448.8;
chr7A	PacBio	exon	217558202	217558382	.	-	.	Parent=chr7A.448.8;
chr7A	PacBio	transcript	217555678	217559735	.	-	.	ID=chr7A.448.10;Parent=TraesCS7A01G242200;Name=chr7A.448.10;Type=AnnotatedLoci_NovelIsoform;PacBioID=chr7A.448.10;FLNC=1;
chr7A	PacBio	exon	217555678	217556506	.	-	.	Parent=chr7A.448.10;
chr7A	PacBio	exon	217557281	217557419	.	-	.	Parent=chr7A.448.10;
chr7A	PacBio	exon	217558202	217558624	.	-	.	Parent=chr7A.448.10;
chr7A	PacBio	exon	217559502	217559735	.	-	.	Parent=chr7A.448.10;
chr7A	PacBio	transcript	217555674	217559735	.	-	.	ID=chr7A.448.9;Parent=TraesCS7A01G242200;Name=chr7A.448.9;Type=AnnotatedLoci_NovelIsoform;PacBioID=chr7A.448.9;FLNC=1;
chr7A	PacBio	exon	217555674	217555881	.	-	.	Parent=chr7A.448.9;
chr7A	PacBio	exon	217556758	217557419	.	-	.	Parent=chr7A.448.9;
chr7A	PacBio	exon	217558202	217558624	.	-	.	Parent=chr7A.448.9;
chr7A	PacBio	exon	217559502	217559735	.	-	.	Parent=chr7A.448.9;
chr7B	IWGSC_RefSeq_v1	gene	709608252	709613610	56	-	.	ID=TraesCS7B01G446900;Name=TraesCS7B01G446900;Type=GeneModel;
chr7B	IWGSC_RefSeq_v1	mRNA	709608585	709612469	56	-	.	ID=TraesCS7B01G446900.1;Parent=TraesCS7B01G446900;Name=TraesCS7B01G446900.1;Type=GeneModel;PacBioID=*;FLNC=0;
chr7B	IWGSC_RefSeq_v1	CDS	709608585	709608827	.	-	0	Parent=TraesCS7B01G446900.1;
chr7B	IWGSC_RefSeq_v1	CDS	709608938	709609342	.	-	0	Parent=TraesCS7B01G446900.1;
chr7B	IWGSC_RefSeq_v1	CDS	709609804	709609954	.	-	1	Parent=TraesCS7B01G446900.1;
chr7B	IWGSC_RefSeq_v1	CDS	709610047	709610185	.	-	2	Parent=TraesCS7B01G446900.1;
chr7B	IWGSC_RefSeq_v1	CDS	709610266	709610431	.	-	0	Parent=TraesCS7B01G446900.1;
chr7B	IWGSC_RefSeq_v1	CDS	709610519	709610734	.	-	0	Parent=TraesCS7B01G446900.1;
chr7B	IWGSC_RefSeq_v1	CDS	709610842	709611017	.	-	2	Parent=TraesCS7B01G446900.1;
chr7B	IWGSC_RefSeq_v1	CDS	709611114	709611228	.	-	0	Parent=TraesCS7B01G446900.1;
chr7B	IWGSC_RefSeq_v1	CDS	709611457	709611595	.	-	1	Parent=TraesCS7B01G446900.1;
chr7B	IWGSC_RefSeq_v1	CDS	709611721	709611847	.	-	2	Parent=TraesCS7B01G446900.1;
chr7B	IWGSC_RefSeq_v1	CDS	709612020	709612131	.	-	0	Parent=TraesCS7B01G446900.1;
chr7B	IWGSC_RefSeq_v1	CDS	709612224	709612304	.	-	0	Parent=TraesCS7B01G446900.1;
chr7B	IWGSC_RefSeq_v1	CDS	709612395	709612469	.	-	0	Parent=TraesCS7B01G446900.1;
chr7B	IWGSC_RefSeq_v1	mRNA	709608585	709613542	60	-	.	ID=TraesCS7B01G446900.2;Parent=TraesCS7B01G446900;Name=TraesCS7B01G446900.2;Type=GeneModel;PacBioID=*;FLNC=0;
chr7B	IWGSC_RefSeq_v1	CDS	709608585	709608827	.	-	0	Parent=TraesCS7B01G446900.2;
chr7B	IWGSC_RefSeq_v1	CDS	709608938	709609312	.	-	0	Parent=TraesCS7B01G446900.2;
chr7B	IWGSC_RefSeq_v1	CDS	709609804	709609954	.	-	1	Parent=TraesCS7B01G446900.2;
chr7B	IWGSC_RefSeq_v1	CDS	709610047	709610185	.	-	2	Parent=TraesCS7B01G446900.2;
chr7B	IWGSC_RefSeq_v1	CDS	709610266	709610431	.	-	0	Parent=TraesCS7B01G446900.2;
chr7B	IWGSC_RefSeq_v1	CDS	709610519	709610734	.	-	0	Parent=TraesCS7B01G446900.2;
chr7B	IWGSC_RefSeq_v1	CDS	709610842	709611023	.	-	2	Parent=TraesCS7B01G446900.2;
chr7B	IWGSC_RefSeq_v1	CDS	709611114	709611228	.	-	0	Parent=TraesCS7B01G446900.2;
chr7B	IWGSC_RefSeq_v1	CDS	709611457	709611595	.	-	1	Parent=TraesCS7B01G446900.2;
chr7B	IWGSC_RefSeq_v1	CDS	709611721	709611847	.	-	2	Parent=TraesCS7B01G446900.2;
chr7B	IWGSC_RefSeq_v1	CDS	709612020	709612131	.	-	0	Parent=TraesCS7B01G446900.2;
chr7B	IWGSC_RefSeq_v1	CDS	709612224	709612304	.	-	0	Parent=TraesCS7B01G446900.2;
chr7B	IWGSC_RefSeq_v1	CDS	709612395	709612548	.	-	1	Parent=TraesCS7B01G446900.2;
chr7B	IWGSC_RefSeq_v1	CDS	709612636	709612756	.	-	2	Parent=TraesCS7B01G446900.2;
chr7B	IWGSC_RefSeq_v1	CDS	709613476	709613542	.	-	0	Parent=TraesCS7B01G446900.2;
chr7B	IWGSC_RefSeq_v1	mRNA	709608585	709613542	61	-	.	ID=TraesCS7B01G446900.3;Parent=TraesCS7B01G446900;Name=TraesCS7B01G446900.3;Type=AnnotatedLoci_AnnotatedIsoform;PacBioID=chr7B.1092.12;FLNC=123;
chr7B	IWGSC_RefSeq_v1	CDS	709608585	709608827	.	-	0	Parent=TraesCS7B01G446900.3;
chr7B	IWGSC_RefSeq_v1	CDS	709608938	709609342	.	-	0	Parent=TraesCS7B01G446900.3;
chr7B	IWGSC_RefSeq_v1	CDS	709609804	709609954	.	-	1	Parent=TraesCS7B01G446900.3;
chr7B	IWGSC_RefSeq_v1	CDS	709610047	709610185	.	-	2	Parent=TraesCS7B01G446900.3;
chr7B	IWGSC_RefSeq_v1	CDS	709610266	709610431	.	-	0	Parent=TraesCS7B01G446900.3;
chr7B	IWGSC_RefSeq_v1	CDS	709610519	709610734	.	-	0	Parent=TraesCS7B01G446900.3;
chr7B	IWGSC_RefSeq_v1	CDS	709610842	709611023	.	-	2	Parent=TraesCS7B01G446900.3;
chr7B	IWGSC_RefSeq_v1	CDS	709611114	709611228	.	-	0	Parent=TraesCS7B01G446900.3;
chr7B	IWGSC_RefSeq_v1	CDS	709611457	709611595	.	-	1	Parent=TraesCS7B01G446900.3;
chr7B	IWGSC_RefSeq_v1	CDS	709611721	709611847	.	-	2	Parent=TraesCS7B01G446900.3;
chr7B	IWGSC_RefSeq_v1	CDS	709612020	709612131	.	-	0	Parent=TraesCS7B01G446900.3;
chr7B	IWGSC_RefSeq_v1	CDS	709612224	709612304	.	-	0	Parent=TraesCS7B01G446900.3;
chr7B	IWGSC_RefSeq_v1	CDS	709612395	709612548	.	-	1	Parent=TraesCS7B01G446900.3;
chr7B	IWGSC_RefSeq_v1	CDS	709612636	709612756	.	-	2	Parent=TraesCS7B01G446900.3;
chr7B	IWGSC_RefSeq_v1	CDS	709613476	709613542	.	-	0	Parent=TraesCS7B01G446900.3;
chr7B	PacBio	transcript	709610283	709613607	.	-	.	ID=chr7B.1092.2;Parent=TraesCS7B01G446900;Name=chr7B.1092.2;Type=AnnotatedLoci_NovelIsoform;PacBioID=chr7B.1092.2;FLNC=2;
chr7B	PacBio	exon	709610283	709610431	.	-	.	Parent=chr7B.1092.2;
chr7B	PacBio	exon	709610519	709610734	.	-	.	Parent=chr7B.1092.2;
chr7B	PacBio	exon	709610842	709611023	.	-	.	Parent=chr7B.1092.2;
chr7B	PacBio	exon	709611114	709611228	.	-	.	Parent=chr7B.1092.2;
chr7B	PacBio	exon	709611457	709611595	.	-	.	Parent=chr7B.1092.2;
chr7B	PacBio	exon	709611721	709611847	.	-	.	Parent=chr7B.1092.2;
chr7B	PacBio	exon	709612020	709612131	.	-	.	Parent=chr7B.1092.2;
chr7B	PacBio	exon	709612224	709612304	.	-	.	Parent=chr7B.1092.2;
chr7B	PacBio	exon	709612395	709612548	.	-	.	Parent=chr7B.1092.2;
chr7B	PacBio	exon	709612636	709612756	.	-	.	Parent=chr7B.1092.2;
chr7B	PacBio	exon	709613476	709613607	.	-	.	Parent=chr7B.1092.2;
chr7B	PacBio	transcript	709608387	709613605	.	-	.	ID=chr7B.1092.3;Parent=TraesCS7B01G446900;Name=chr7B.1092.3;Type=AnnotatedLoci_NovelIsoform;PacBioID=chr7B.1092.3;FLNC=1;
chr7B	PacBio	exon	709608387	709609954	.	-	.	Parent=chr7B.1092.3;
chr7B	PacBio	exon	709610047	709610185	.	-	.	Parent=chr7B.1092.3;
chr7B	PacBio	exon	709610266	709610431	.	-	.	Parent=chr7B.1092.3;
chr7B	PacBio	exon	709610519	709611023	.	-	.	Parent=chr7B.1092.3;
chr7B	PacBio	exon	709611114	709611228	.	-	.	Parent=chr7B.1092.3;
chr7B	PacBio	exon	709611457	709611595	.	-	.	Parent=chr7B.1092.3;
chr7B	PacBio	exon	709611721	709611847	.	-	.	Parent=chr7B.1092.3;
chr7B	PacBio	exon	709612020	709612131	.	-	.	Parent=chr7B.1092.3;
chr7B	PacBio	exon	709612224	709612304	.	-	.	Parent=chr7B.1092.3;
chr7B	PacBio	exon	709612395	709612548	.	-	.	Parent=chr7B.1092.3;
chr7B	PacBio	exon	709612636	709612756	.	-	.	Parent=chr7B.1092.3;
chr7B	PacBio	exon	709613476	709613605	.	-	.	Parent=chr7B.1092.3;
chr7B	PacBio	transcript	709608388	709613605	.	-	.	ID=chr7B.1092.5;Parent=TraesCS7B01G446900;Name=chr7B.1092.5;Type=AnnotatedLoci_NovelIsoform;PacBioID=chr7B.1092.5;FLNC=1;
chr7B	PacBio	exon	709608388	709608827	.	-	.	Parent=chr7B.1092.5;
chr7B	PacBio	exon	709608938	709609342	.	-	.	Parent=chr7B.1092.5;
chr7B	PacBio	exon	709609804	709610185	.	-	.	Parent=chr7B.1092.5;
chr7B	PacBio	exon	709610266	709610431	.	-	.	Parent=chr7B.1092.5;
chr7B	PacBio	exon	709610519	709610734	.	-	.	Parent=chr7B.1092.5;
chr7B	PacBio	exon	709610842	709611023	.	-	.	Parent=chr7B.1092.5;
chr7B	PacBio	exon	709611114	709611228	.	-	.	Parent=chr7B.1092.5;
chr7B	PacBio	exon	709611457	709611847	.	-	.	Parent=chr7B.1092.5;
chr7B	PacBio	exon	709612020	709612131	.	-	.	Parent=chr7B.1092.5;
chr7B	PacBio	exon	709612224	709612304	.	-	.	Parent=chr7B.1092.5;
chr7B	PacBio	exon	709612395	709612548	.	-	.	Parent=chr7B.1092.5;
chr7B	PacBio	exon	709612636	709612756	.	-	.	Parent=chr7B.1092.5;
chr7B	PacBio	exon	709613476	709613605	.	-	.	Parent=chr7B.1092.5;
chr7B	PacBio	transcript	709608397	709613605	.	-	.	ID=chr7B.1092.10;Parent=TraesCS7B01G446900;Name=chr7B.1092.10;Type=AnnotatedLoci_NovelIsoform;PacBioID=chr7B.1092.10;FLNC=1;
chr7B	PacBio	exon	709608397	709608827	.	-	.	Parent=chr7B.1092.10;
chr7B	PacBio	exon	709608938	709609342	.	-	.	Parent=chr7B.1092.10;
chr7B	PacBio	exon	709609804	709610185	.	-	.	Parent=chr7B.1092.10;
chr7B	PacBio	exon	709610266	709610431	.	-	.	Parent=chr7B.1092.10;
chr7B	PacBio	exon	709610519	709610734	.	-	.	Parent=chr7B.1092.10;
chr7B	PacBio	exon	709610842	709611017	.	-	.	Parent=chr7B.1092.10;
chr7B	PacBio	exon	709611114	709611228	.	-	.	Parent=chr7B.1092.10;
chr7B	PacBio	exon	709611457	709611595	.	-	.	Parent=chr7B.1092.10;
chr7B	PacBio	exon	709611721	709611847	.	-	.	Parent=chr7B.1092.10;
chr7B	PacBio	exon	709612020	709612131	.	-	.	Parent=chr7B.1092.10;
chr7B	PacBio	exon	709612224	709612304	.	-	.	Parent=chr7B.1092.10;
chr7B	PacBio	exon	709612395	709612548	.	-	.	Parent=chr7B.1092.10;
chr7B	PacBio	exon	709612636	709612756	.	-	.	Parent=chr7B.1092.10;
chr7B	PacBio	exon	709613476	709613605	.	-	.	Parent=chr7B.1092.10;
chr7B	PacBio	transcript	709608397	709613605	.	-	.	ID=chr7B.1092.11;Parent=TraesCS7B01G446900;Name=chr7B.1092.11;Type=AnnotatedLoci_NovelIsoform;PacBioID=chr7B.1092.11;FLNC=1;
chr7B	PacBio	exon	709608397	709608827	.	-	.	Parent=chr7B.1092.11;
chr7B	PacBio	exon	709608938	709609342	.	-	.	Parent=chr7B.1092.11;
chr7B	PacBio	exon	709609804	709609954	.	-	.	Parent=chr7B.1092.11;
chr7B	PacBio	exon	709610047	709610185	.	-	.	Parent=chr7B.1092.11;
chr7B	PacBio	exon	709610266	709610431	.	-	.	Parent=chr7B.1092.11;
chr7B	PacBio	exon	709610519	709610734	.	-	.	Parent=chr7B.1092.11;
chr7B	PacBio	exon	709610842	709611023	.	-	.	Parent=chr7B.1092.11;
chr7B	PacBio	exon	709611114	709611228	.	-	.	Parent=chr7B.1092.11;
chr7B	PacBio	exon	709611457	709611595	.	-	.	Parent=chr7B.1092.11;
chr7B	PacBio	exon	709611721	709611847	.	-	.	Parent=chr7B.1092.11;
chr7B	PacBio	exon	709612020	709612131	.	-	.	Parent=chr7B.1092.11;
chr7B	PacBio	exon	709612224	709612304	.	-	.	Parent=chr7B.1092.11;
chr7B	PacBio	exon	709612395	709612756	.	-	.	Parent=chr7B.1092.11;
chr7B	PacBio	exon	709613476	709613605	.	-	.	Parent=chr7B.1092.11;
chr7B	PacBio	transcript	709608283	709613605	.	-	.	ID=chr7B.1092.6;Parent=TraesCS7B01G446900;Name=chr7B.1092.6;Type=AnnotatedLoci_NovelIsoform;PacBioID=chr7B.1092.6;FLNC=2;
chr7B	PacBio	exon	709608283	709608827	.	-	.	Parent=chr7B.1092.6;
chr7B	PacBio	exon	709608938	709609342	.	-	.	Parent=chr7B.1092.6;
chr7B	PacBio	exon	709609804	709609954	.	-	.	Parent=chr7B.1092.6;
chr7B	PacBio	exon	709610047	709610185	.	-	.	Parent=chr7B.1092.6;
chr7B	PacBio	exon	709610266	709610431	.	-	.	Parent=chr7B.1092.6;
chr7B	PacBio	exon	709610519	709611023	.	-	.	Parent=chr7B.1092.6;
chr7B	PacBio	exon	709611114	709611228	.	-	.	Parent=chr7B.1092.6;
chr7B	PacBio	exon	709611457	709611595	.	-	.	Parent=chr7B.1092.6;
chr7B	PacBio	exon	709611721	709611847	.	-	.	Parent=chr7B.1092.6;
chr7B	PacBio	exon	709612020	709612131	.	-	.	Parent=chr7B.1092.6;
chr7B	PacBio	exon	709612224	709612304	.	-	.	Parent=chr7B.1092.6;
chr7B	PacBio	exon	709612395	709612548	.	-	.	Parent=chr7B.1092.6;
chr7B	PacBio	exon	709612636	709612756	.	-	.	Parent=chr7B.1092.6;
chr7B	PacBio	exon	709613476	709613605	.	-	.	Parent=chr7B.1092.6;
chr7B	PacBio	transcript	709608305	709613605	.	-	.	ID=chr7B.1092.7;Parent=TraesCS7B01G446900;Name=chr7B.1092.7;Type=AnnotatedLoci_NovelIsoform;PacBioID=chr7B.1092.7;FLNC=1;
chr7B	PacBio	exon	709608305	709608827	.	-	.	Parent=chr7B.1092.7;
chr7B	PacBio	exon	709608938	709609342	.	-	.	Parent=chr7B.1092.7;
chr7B	PacBio	exon	709609804	709610185	.	-	.	Parent=chr7B.1092.7;
chr7B	PacBio	exon	709610266	709610431	.	-	.	Parent=chr7B.1092.7;
chr7B	PacBio	exon	709610519	709610734	.	-	.	Parent=chr7B.1092.7;
chr7B	PacBio	exon	709610842	709611023	.	-	.	Parent=chr7B.1092.7;
chr7B	PacBio	exon	709611114	709611228	.	-	.	Parent=chr7B.1092.7;
chr7B	PacBio	exon	709611457	709611595	.	-	.	Parent=chr7B.1092.7;
chr7B	PacBio	exon	709611721	709611847	.	-	.	Parent=chr7B.1092.7;
chr7B	PacBio	exon	709612020	709612131	.	-	.	Parent=chr7B.1092.7;
chr7B	PacBio	exon	709612224	709612304	.	-	.	Parent=chr7B.1092.7;
chr7B	PacBio	exon	709612395	709612548	.	-	.	Parent=chr7B.1092.7;
chr7B	PacBio	exon	709612636	709612756	.	-	.	Parent=chr7B.1092.7;
chr7B	PacBio	exon	709613476	709613605	.	-	.	Parent=chr7B.1092.7;
chr7B	PacBio	transcript	709608375	709613605	.	-	.	ID=chr7B.1092.8;Parent=TraesCS7B01G446900;Name=chr7B.1092.8;Type=AnnotatedLoci_NovelIsoform;PacBioID=chr7B.1092.8;FLNC=1;
chr7B	PacBio	exon	709608375	709608827	.	-	.	Parent=chr7B.1092.8;
chr7B	PacBio	exon	709608938	709609342	.	-	.	Parent=chr7B.1092.8;
chr7B	PacBio	exon	709609804	709609954	.	-	.	Parent=chr7B.1092.8;
chr7B	PacBio	exon	709610047	709610185	.	-	.	Parent=chr7B.1092.8;
chr7B	PacBio	exon	709610266	709610431	.	-	.	Parent=chr7B.1092.8;
chr7B	PacBio	exon	709610519	709610734	.	-	.	Parent=chr7B.1092.8;
chr7B	PacBio	exon	709610842	709611023	.	-	.	Parent=chr7B.1092.8;
chr7B	PacBio	exon	709611114	709611595	.	-	.	Parent=chr7B.1092.8;
chr7B	PacBio	exon	709611721	709611847	.	-	.	Parent=chr7B.1092.8;
chr7B	PacBio	exon	709612020	709612131	.	-	.	Parent=chr7B.1092.8;
chr7B	PacBio	exon	709612224	709612304	.	-	.	Parent=chr7B.1092.8;
chr7B	PacBio	exon	709612395	709612548	.	-	.	Parent=chr7B.1092.8;
chr7B	PacBio	exon	709612636	709612756	.	-	.	Parent=chr7B.1092.8;
chr7B	PacBio	exon	709613476	709613605	.	-	.	Parent=chr7B.1092.8;
chr7B	PacBio	transcript	709608396	709613610	.	-	.	ID=chr7B.1092.9;Parent=TraesCS7B01G446900;Name=chr7B.1092.9;Type=AnnotatedLoci_NovelIsoform;PacBioID=chr7B.1092.9;FLNC=1;
chr7B	PacBio	exon	709608396	709608827	.	-	.	Parent=chr7B.1092.9;
chr7B	PacBio	exon	709608938	709609342	.	-	.	Parent=chr7B.1092.9;
chr7B	PacBio	exon	709609804	709609954	.	-	.	Parent=chr7B.1092.9;
chr7B	PacBio	exon	709610047	709610185	.	-	.	Parent=chr7B.1092.9;
chr7B	PacBio	exon	709610266	709610431	.	-	.	Parent=chr7B.1092.9;
chr7B	PacBio	exon	709610519	709610734	.	-	.	Parent=chr7B.1092.9;
chr7B	PacBio	exon	709610842	709611228	.	-	.	Parent=chr7B.1092.9;
chr7B	PacBio	exon	709611457	709611595	.	-	.	Parent=chr7B.1092.9;
chr7B	PacBio	exon	709611721	709611847	.	-	.	Parent=chr7B.1092.9;
chr7B	PacBio	exon	709612020	709612131	.	-	.	Parent=chr7B.1092.9;
chr7B	PacBio	exon	709612224	709612304	.	-	.	Parent=chr7B.1092.9;
chr7B	PacBio	exon	709612395	709612548	.	-	.	Parent=chr7B.1092.9;
chr7B	PacBio	exon	709612636	709612756	.	-	.	Parent=chr7B.1092.9;
chr7B	PacBio	exon	709613476	709613610	.	-	.	Parent=chr7B.1092.9;
chr7B	PacBio	transcript	709608252	709613605	.	-	.	ID=chr7B.1092.13;Parent=TraesCS7B01G446900;Name=chr7B.1092.13;Type=AnnotatedLoci_NovelIsoform;PacBioID=chr7B.1092.13;FLNC=1;
chr7B	PacBio	exon	709608252	709608827	.	-	.	Parent=chr7B.1092.13;
chr7B	PacBio	exon	709608938	709609342	.	-	.	Parent=chr7B.1092.13;
chr7B	PacBio	exon	709609804	709609954	.	-	.	Parent=chr7B.1092.13;
chr7B	PacBio	exon	709610047	709610185	.	-	.	Parent=chr7B.1092.13;
chr7B	PacBio	exon	709610266	709610431	.	-	.	Parent=chr7B.1092.13;
chr7B	PacBio	exon	709610519	709610734	.	-	.	Parent=chr7B.1092.13;
chr7B	PacBio	exon	709610842	709611017	.	-	.	Parent=chr7B.1092.13;
chr7B	PacBio	exon	709611114	709611228	.	-	.	Parent=chr7B.1092.13;
chr7B	PacBio	exon	709611457	709611595	.	-	.	Parent=chr7B.1092.13;
chr7B	PacBio	exon	709611721	709611847	.	-	.	Parent=chr7B.1092.13;
chr7B	PacBio	exon	709612020	709612131	.	-	.	Parent=chr7B.1092.13;
chr7B	PacBio	exon	709612224	709612304	.	-	.	Parent=chr7B.1092.13;
chr7B	PacBio	exon	709612395	709612548	.	-	.	Parent=chr7B.1092.13;
chr7B	PacBio	exon	709612636	709612756	.	-	.	Parent=chr7B.1092.13;
chr7B	PacBio	exon	709613476	709613605	.	-	.	Parent=chr7B.1092.13;
chr7B	IWGSC_RefSeq_v1	gene	196904882	196909125	59	+	.	ID=TraesCS7B01G149200;Name=TraesCS7B01G149200;Type=GeneModel;
chr7B	IWGSC_RefSeq_v1	mRNA	196904882	196908870	59	+	.	ID=TraesCS7B01G149200.1;Parent=TraesCS7B01G149200;Name=TraesCS7B01G149200.1;Type=AnnotatedLoci_AnnotatedIsoform;PacBioID=chr7B.1495.5;FLNC=170;
chr7B	IWGSC_RefSeq_v1	five_prime_UTR	196904882	196904989	.	+	.	Parent=TraesCS7B01G149200.1;
chr7B	IWGSC_RefSeq_v1	CDS	196904990	196905115	.	+	0	Parent=TraesCS7B01G149200.1;
chr7B	IWGSC_RefSeq_v1	CDS	196905939	196906361	.	+	0	Parent=TraesCS7B01G149200.1;
chr7B	IWGSC_RefSeq_v1	CDS	196907164	196908717	.	+	0	Parent=TraesCS7B01G149200.1;
chr7B	IWGSC_RefSeq_v1	three_prime_UTR	196908718	196908870	.	+	.	Parent=TraesCS7B01G149200.1;
chr7B	IWGSC_RefSeq_v1	mRNA	196904990	196908717	55	+	.	ID=TraesCS7B01G149200.2;Parent=TraesCS7B01G149200;Name=TraesCS7B01G149200.2;Type=GeneModel;PacBioID=*;FLNC=0;
chr7B	IWGSC_RefSeq_v1	CDS	196904990	196905115	.	+	0	Parent=TraesCS7B01G149200.2;
chr7B	IWGSC_RefSeq_v1	CDS	196905939	196906361	.	+	0	Parent=TraesCS7B01G149200.2;
chr7B	IWGSC_RefSeq_v1	CDS	196907164	196908486	.	+	0	Parent=TraesCS7B01G149200.2;
chr7B	IWGSC_RefSeq_v1	CDS	196908652	196908717	.	+	0	Parent=TraesCS7B01G149200.2;
chr7B	PacBio	transcript	196904882	196908901	.	+	.	ID=chr7B.1495.1;Parent=TraesCS7B01G149200;Name=chr7B.1495.1;Type=AnnotatedLoci_NovelIsoform;PacBioID=chr7B.1495.1;FLNC=216;
chr7B	PacBio	exon	196904882	196908901	.	+	.	Parent=chr7B.1495.1;
chr7B	PacBio	transcript	196904882	196909125	.	+	.	ID=chr7B.1495.2;Parent=TraesCS7B01G149200;Name=chr7B.1495.2;Type=AnnotatedLoci_NovelIsoform;PacBioID=chr7B.1495.2;FLNC=64;
chr7B	PacBio	exon	196904882	196905115	.	+	.	Parent=chr7B.1495.2;
chr7B	PacBio	exon	196905939	196909125	.	+	.	Parent=chr7B.1495.2;
chr7B	PacBio	transcript	196904882	196908896	.	+	.	ID=chr7B.1495.3;Parent=TraesCS7B01G149200;Name=chr7B.1495.3;Type=AnnotatedLoci_NovelIsoform;PacBioID=chr7B.1495.3;FLNC=84;
chr7B	PacBio	exon	196904882	196906361	.	+	.	Parent=chr7B.1495.3;
chr7B	PacBio	exon	196907164	196908896	.	+	.	Parent=chr7B.1495.3;
chr7B	PacBio	transcript	196904890	196908895	.	+	.	ID=chr7B.1495.4;Parent=TraesCS7B01G149200;Name=chr7B.1495.4;Type=AnnotatedLoci_NovelIsoform;PacBioID=chr7B.1495.4;FLNC=1;
chr7B	PacBio	exon	196904890	196905076	.	+	.	Parent=chr7B.1495.4;
chr7B	PacBio	exon	196906125	196908895	.	+	.	Parent=chr7B.1495.4;
chr7B	PacBio	transcript	196904882	196908893	.	+	.	ID=chr7B.1495.6;Parent=TraesCS7B01G149200;Name=chr7B.1495.6;Type=AnnotatedLoci_NovelIsoform;PacBioID=chr7B.1495.6;FLNC=1;
chr7B	PacBio	exon	196904882	196905007	.	+	.	Parent=chr7B.1495.6;
chr7B	PacBio	exon	196906081	196906361	.	+	.	Parent=chr7B.1495.6;
chr7B	PacBio	exon	196907164	196908893	.	+	.	Parent=chr7B.1495.6;
chr7B	PacBio	transcript	196906249	196908901	.	+	.	ID=chr7B.1495.7;Parent=TraesCS7B01G149200;Name=chr7B.1495.7;Type=AnnotatedLoci_NovelIsoform;PacBioID=chr7B.1495.7;FLNC=1;
chr7B	PacBio	exon	196906249	196906361	.	+	.	Parent=chr7B.1495.7;
chr7B	PacBio	exon	196907164	196907183	.	+	.	Parent=chr7B.1495.7;
chr7B	PacBio	exon	196907665	196908901	.	+	.	Parent=chr7B.1495.7;
chr7B	PacBio	transcript	196904882	196908898	.	+	.	ID=chr7B.1495.10;Parent=TraesCS7B01G149200;Name=chr7B.1495.10;Type=AnnotatedLoci_NovelIsoform;PacBioID=chr7B.1495.10;FLNC=1;
chr7B	PacBio	exon	196904882	196905115	.	+	.	Parent=chr7B.1495.10;
chr7B	PacBio	exon	196905939	196906361	.	+	.	Parent=chr7B.1495.10;
chr7B	PacBio	exon	196907164	196907314	.	+	.	Parent=chr7B.1495.10;
chr7B	PacBio	exon	196908644	196908898	.	+	.	Parent=chr7B.1495.10;
chr7B	PacBio	transcript	196904882	196908903	.	+	.	ID=chr7B.1495.11;Parent=TraesCS7B01G149200;Name=chr7B.1495.11;Type=AnnotatedLoci_NovelIsoform;PacBioID=chr7B.1495.11;FLNC=1;
chr7B	PacBio	exon	196904882	196905115	.	+	.	Parent=chr7B.1495.11;
chr7B	PacBio	exon	196905939	196906361	.	+	.	Parent=chr7B.1495.11;
chr7B	PacBio	exon	196907164	196907409	.	+	.	Parent=chr7B.1495.11;
chr7B	PacBio	exon	196908064	196908903	.	+	.	Parent=chr7B.1495.11;
chr7B	PacBio	transcript	196904888	196908898	.	+	.	ID=chr7B.1495.12;Parent=TraesCS7B01G149200;Name=chr7B.1495.12;Type=AnnotatedLoci_NovelIsoform;PacBioID=chr7B.1495.12;FLNC=1;
chr7B	PacBio	exon	196904888	196905115	.	+	.	Parent=chr7B.1495.12;
chr7B	PacBio	exon	196905939	196906361	.	+	.	Parent=chr7B.1495.12;
chr7B	PacBio	exon	196907164	196908421	.	+	.	Parent=chr7B.1495.12;
chr7B	PacBio	exon	196908695	196908898	.	+	.	Parent=chr7B.1495.12;
chr7B	PacBio	transcript	196904882	196908881	.	+	.	ID=chr7B.1495.8;Parent=TraesCS7B01G149200;Name=chr7B.1495.8;Type=AnnotatedLoci_NovelIsoform;PacBioID=chr7B.1495.8;FLNC=1;
chr7B	PacBio	exon	196904882	196905115	.	+	.	Parent=chr7B.1495.8;
chr7B	PacBio	exon	196905939	196906361	.	+	.	Parent=chr7B.1495.8;
chr7B	PacBio	exon	196907164	196908432	.	+	.	Parent=chr7B.1495.8;
chr7B	PacBio	exon	196908638	196908881	.	+	.	Parent=chr7B.1495.8;
chr7B	PacBio	transcript	196904882	196908898	.	+	.	ID=chr7B.1495.9;Parent=TraesCS7B01G149200;Name=chr7B.1495.9;Type=AnnotatedLoci_NovelIsoform;PacBioID=chr7B.1495.9;FLNC=1;
chr7B	PacBio	exon	196904882	196905115	.	+	.	Parent=chr7B.1495.9;
chr7B	PacBio	exon	196905939	196906361	.	+	.	Parent=chr7B.1495.9;
chr7B	PacBio	exon	196907164	196907439	.	+	.	Parent=chr7B.1495.9;
chr7B	PacBio	exon	196908436	196908898	.	+	.	Parent=chr7B.1495.9;
chr7D	IWGSC_RefSeq_v1	gene	616505274	616510524	62	-	.	ID=TraesCS7D01G517800;Name=TraesCS7D01G517800;Type=GeneModel;
chr7D	IWGSC_RefSeq_v1	mRNA	616505544	616510524	62	-	.	ID=TraesCS7D01G517800.1;Parent=TraesCS7D01G517800;Name=TraesCS7D01G517800.1;Type=AnnotatedLoci_AnnotatedIsoform;PacBioID=chr7D.1156.7;FLNC=43;
chr7D	IWGSC_RefSeq_v1	CDS	616505544	616505789	.	-	0	Parent=TraesCS7D01G517800.1;
chr7D	IWGSC_RefSeq_v1	CDS	616505890	616506294	.	-	0	Parent=TraesCS7D01G517800.1;
chr7D	IWGSC_RefSeq_v1	CDS	616506731	616506881	.	-	1	Parent=TraesCS7D01G517800.1;
chr7D	IWGSC_RefSeq_v1	CDS	616506967	616507105	.	-	2	Parent=TraesCS7D01G517800.1;
chr7D	IWGSC_RefSeq_v1	CDS	616507186	616507351	.	-	0	Parent=TraesCS7D01G517800.1;
chr7D	IWGSC_RefSeq_v1	CDS	616507440	616507655	.	-	0	Parent=TraesCS7D01G517800.1;
chr7D	IWGSC_RefSeq_v1	CDS	616507763	616507944	.	-	2	Parent=TraesCS7D01G517800.1;
chr7D	IWGSC_RefSeq_v1	CDS	616508033	616508147	.	-	0	Parent=TraesCS7D01G517800.1;
chr7D	IWGSC_RefSeq_v1	CDS	616508351	616508489	.	-	1	Parent=TraesCS7D01G517800.1;
chr7D	IWGSC_RefSeq_v1	CDS	616508615	616508741	.	-	2	Parent=TraesCS7D01G517800.1;
chr7D	IWGSC_RefSeq_v1	CDS	616508914	616509025	.	-	0	Parent=TraesCS7D01G517800.1;
chr7D	IWGSC_RefSeq_v1	CDS	616509119	616509199	.	-	0	Parent=TraesCS7D01G517800.1;
chr7D	IWGSC_RefSeq_v1	CDS	616509287	616509440	.	-	1	Parent=TraesCS7D01G517800.1;
chr7D	IWGSC_RefSeq_v1	CDS	616509524	616509644	.	-	2	Parent=TraesCS7D01G517800.1;
chr7D	IWGSC_RefSeq_v1	CDS	616510368	616510524	.	-	0	Parent=TraesCS7D01G517800.1;
chr7D	PacBio	transcript	616505359	616508147	.	-	.	ID=chr7D.1156.1;Parent=TraesCS7D01G517800;Name=chr7D.1156.1;Type=AnnotatedLoci_NovelIsoform;PacBioID=chr7D.1156.1;FLNC=1;
chr7D	PacBio	exon	616505359	616505789	.	-	.	Parent=chr7D.1156.1;
chr7D	PacBio	exon	616505890	616506294	.	-	.	Parent=chr7D.1156.1;
chr7D	PacBio	exon	616506731	616506881	.	-	.	Parent=chr7D.1156.1;
chr7D	PacBio	exon	616506967	616507105	.	-	.	Parent=chr7D.1156.1;
chr7D	PacBio	exon	616507186	616507351	.	-	.	Parent=chr7D.1156.1;
chr7D	PacBio	exon	616507440	616507655	.	-	.	Parent=chr7D.1156.1;
chr7D	PacBio	exon	616507763	616507938	.	-	.	Parent=chr7D.1156.1;
chr7D	PacBio	exon	616508033	616508147	.	-	.	Parent=chr7D.1156.1;
chr7D	PacBio	transcript	616505274	616510499	.	-	.	ID=chr7D.1156.2;Parent=TraesCS7D01G517800;Name=chr7D.1156.2;Type=AnnotatedLoci_NovelIsoform;PacBioID=chr7D.1156.2;FLNC=2;
chr7D	PacBio	exon	616505274	616505789	.	-	.	Parent=chr7D.1156.2;
chr7D	PacBio	exon	616505890	616506294	.	-	.	Parent=chr7D.1156.2;
chr7D	PacBio	exon	616506731	616506881	.	-	.	Parent=chr7D.1156.2;
chr7D	PacBio	exon	616506967	616507105	.	-	.	Parent=chr7D.1156.2;
chr7D	PacBio	exon	616507186	616507351	.	-	.	Parent=chr7D.1156.2;
chr7D	PacBio	exon	616507440	616507944	.	-	.	Parent=chr7D.1156.2;
chr7D	PacBio	exon	616508033	616508147	.	-	.	Parent=chr7D.1156.2;
chr7D	PacBio	exon	616508351	616508489	.	-	.	Parent=chr7D.1156.2;
chr7D	PacBio	exon	616508615	616508741	.	-	.	Parent=chr7D.1156.2;
chr7D	PacBio	exon	616508914	616509025	.	-	.	Parent=chr7D.1156.2;
chr7D	PacBio	exon	616509119	616509199	.	-	.	Parent=chr7D.1156.2;
chr7D	PacBio	exon	616509287	616509440	.	-	.	Parent=chr7D.1156.2;
chr7D	PacBio	exon	616509524	616509644	.	-	.	Parent=chr7D.1156.2;
chr7D	PacBio	exon	616510368	616510499	.	-	.	Parent=chr7D.1156.2;
chr7D	PacBio	transcript	616505350	616510498	.	-	.	ID=chr7D.1156.3;Parent=TraesCS7D01G517800;Name=chr7D.1156.3;Type=AnnotatedLoci_NovelIsoform;PacBioID=chr7D.1156.3;FLNC=1;
chr7D	PacBio	exon	616505350	616505789	.	-	.	Parent=chr7D.1156.3;
chr7D	PacBio	exon	616505890	616506294	.	-	.	Parent=chr7D.1156.3;
chr7D	PacBio	exon	616506731	616506881	.	-	.	Parent=chr7D.1156.3;
chr7D	PacBio	exon	616506967	616507351	.	-	.	Parent=chr7D.1156.3;
chr7D	PacBio	exon	616507440	616507655	.	-	.	Parent=chr7D.1156.3;
chr7D	PacBio	exon	616507763	616507944	.	-	.	Parent=chr7D.1156.3;
chr7D	PacBio	exon	616508033	616508147	.	-	.	Parent=chr7D.1156.3;
chr7D	PacBio	exon	616508351	616508489	.	-	.	Parent=chr7D.1156.3;
chr7D	PacBio	exon	616508615	616508741	.	-	.	Parent=chr7D.1156.3;
chr7D	PacBio	exon	616508914	616509025	.	-	.	Parent=chr7D.1156.3;
chr7D	PacBio	exon	616509119	616509199	.	-	.	Parent=chr7D.1156.3;
chr7D	PacBio	exon	616509287	616509440	.	-	.	Parent=chr7D.1156.3;
chr7D	PacBio	exon	616509524	616509644	.	-	.	Parent=chr7D.1156.3;
chr7D	PacBio	exon	616510368	616510498	.	-	.	Parent=chr7D.1156.3;
chr7D	PacBio	transcript	616505353	616510458	.	-	.	ID=chr7D.1156.4;Parent=TraesCS7D01G517800;Name=chr7D.1156.4;Type=AnnotatedLoci_NovelIsoform;PacBioID=chr7D.1156.4;FLNC=1;
chr7D	PacBio	exon	616505353	616505789	.	-	.	Parent=chr7D.1156.4;
chr7D	PacBio	exon	616505890	616506294	.	-	.	Parent=chr7D.1156.4;
chr7D	PacBio	exon	616506731	616506881	.	-	.	Parent=chr7D.1156.4;
chr7D	PacBio	exon	616506967	616507105	.	-	.	Parent=chr7D.1156.4;
chr7D	PacBio	exon	616507186	616507351	.	-	.	Parent=chr7D.1156.4;
chr7D	PacBio	exon	616507440	616507655	.	-	.	Parent=chr7D.1156.4;
chr7D	PacBio	exon	616507763	616507944	.	-	.	Parent=chr7D.1156.4;
chr7D	PacBio	exon	616508033	616508147	.	-	.	Parent=chr7D.1156.4;
chr7D	PacBio	exon	616508351	616508489	.	-	.	Parent=chr7D.1156.4;
chr7D	PacBio	exon	616508615	616509025	.	-	.	Parent=chr7D.1156.4;
chr7D	PacBio	exon	616509119	616509199	.	-	.	Parent=chr7D.1156.4;
chr7D	PacBio	exon	616509287	616509440	.	-	.	Parent=chr7D.1156.4;
chr7D	PacBio	exon	616509524	616509644	.	-	.	Parent=chr7D.1156.4;
chr7D	PacBio	exon	616510368	616510458	.	-	.	Parent=chr7D.1156.4;
chr7D	PacBio	transcript	616505357	616510494	.	-	.	ID=chr7D.1156.5;Parent=TraesCS7D01G517800;Name=chr7D.1156.5;Type=AnnotatedLoci_NovelIsoform;PacBioID=chr7D.1156.5;FLNC=1;
chr7D	PacBio	exon	616505357	616505789	.	-	.	Parent=chr7D.1156.5;
chr7D	PacBio	exon	616505890	616506294	.	-	.	Parent=chr7D.1156.5;
chr7D	PacBio	exon	616506731	616506881	.	-	.	Parent=chr7D.1156.5;
chr7D	PacBio	exon	616506967	616507105	.	-	.	Parent=chr7D.1156.5;
chr7D	PacBio	exon	616507186	616507655	.	-	.	Parent=chr7D.1156.5;
chr7D	PacBio	exon	616507763	616507944	.	-	.	Parent=chr7D.1156.5;
chr7D	PacBio	exon	616508033	616508147	.	-	.	Parent=chr7D.1156.5;
chr7D	PacBio	exon	616508351	616508489	.	-	.	Parent=chr7D.1156.5;
chr7D	PacBio	exon	616508615	616508741	.	-	.	Parent=chr7D.1156.5;
chr7D	PacBio	exon	616508914	616509025	.	-	.	Parent=chr7D.1156.5;
chr7D	PacBio	exon	616509119	616509199	.	-	.	Parent=chr7D.1156.5;
chr7D	PacBio	exon	616509287	616509440	.	-	.	Parent=chr7D.1156.5;
chr7D	PacBio	exon	616509524	616509644	.	-	.	Parent=chr7D.1156.5;
chr7D	PacBio	exon	616510368	616510494	.	-	.	Parent=chr7D.1156.5;
chr7D	PacBio	transcript	616505357	616510498	.	-	.	ID=chr7D.1156.6;Parent=TraesCS7D01G517800;Name=chr7D.1156.6;Type=AnnotatedLoci_NovelIsoform;PacBioID=chr7D.1156.6;FLNC=3;
chr7D	PacBio	exon	616505357	616505789	.	-	.	Parent=chr7D.1156.6;
chr7D	PacBio	exon	616505890	616506294	.	-	.	Parent=chr7D.1156.6;
chr7D	PacBio	exon	616506731	616506881	.	-	.	Parent=chr7D.1156.6;
chr7D	PacBio	exon	616506967	616507105	.	-	.	Parent=chr7D.1156.6;
chr7D	PacBio	exon	616507186	616507351	.	-	.	Parent=chr7D.1156.6;
chr7D	PacBio	exon	616507440	616507655	.	-	.	Parent=chr7D.1156.6;
chr7D	PacBio	exon	616507763	616507944	.	-	.	Parent=chr7D.1156.6;
chr7D	PacBio	exon	616508033	616508147	.	-	.	Parent=chr7D.1156.6;
chr7D	PacBio	exon	616508351	616508489	.	-	.	Parent=chr7D.1156.6;
chr7D	PacBio	exon	616508615	616508741	.	-	.	Parent=chr7D.1156.6;
chr7D	PacBio	exon	616508914	616509025	.	-	.	Parent=chr7D.1156.6;
chr7D	PacBio	exon	616509119	616509199	.	-	.	Parent=chr7D.1156.6;
chr7D	PacBio	exon	616509287	616509644	.	-	.	Parent=chr7D.1156.6;
chr7D	PacBio	exon	616510368	616510498	.	-	.	Parent=chr7D.1156.6;
chr2A	IWGSC_RefSeq_v1	gene	15001613	15004614	63	-	.	ID=TraesCS2A01G033700;Name=TraesCS2A01G033700;Type=GeneModel;
chr2A	IWGSC_RefSeq_v1	mRNA	15001869	15004471	63	-	.	ID=TraesCS2A01G033700.1;Parent=TraesCS2A01G033700;Name=TraesCS2A01G033700.1;Type=AnnotatedLoci_AnnotatedIsoform;PacBioID=chr2A.37.4;FLNC=57;
chr2A	IWGSC_RefSeq_v1	CDS	15001869	15003712	.	-	2	Parent=TraesCS2A01G033700.1;
chr2A	IWGSC_RefSeq_v1	CDS	15004037	15004178	.	-	0	Parent=TraesCS2A01G033700.1;
chr2A	IWGSC_RefSeq_v1	CDS	15004334	15004471	.	-	0	Parent=TraesCS2A01G033700.1;
chr2A	PacBio	transcript	15001613	15003256	.	-	.	ID=chr2A.37.1;Parent=TraesCS2A01G033700;Name=chr2A.37.1;Type=AnnotatedLoci_NovelIsoform;PacBioID=chr2A.37.1;FLNC=1;
chr2A	PacBio	exon	15001613	15001899	.	-	.	Parent=chr2A.37.1;
chr2A	PacBio	exon	15002392	15003256	.	-	.	Parent=chr2A.37.1;
chr2A	PacBio	transcript	15001613	15004614	.	-	.	ID=chr2A.37.2;Parent=TraesCS2A01G033700;Name=chr2A.37.2;Type=AnnotatedLoci_NovelIsoform;PacBioID=chr2A.37.2;FLNC=7;
chr2A	PacBio	exon	15001613	15004178	.	-	.	Parent=chr2A.37.2;
chr2A	PacBio	exon	15004334	15004614	.	-	.	Parent=chr2A.37.2;
chr2A	PacBio	transcript	15001614	15004614	.	-	.	ID=chr2A.37.3;Parent=TraesCS2A01G033700;Name=chr2A.37.3;Type=AnnotatedLoci_NovelIsoform;PacBioID=chr2A.37.3;FLNC=1;
chr2A	PacBio	exon	15001614	15003504	.	-	.	Parent=chr2A.37.3;
chr2A	PacBio	exon	15004392	15004614	.	-	.	Parent=chr2A.37.3;
chr2A	PacBio	transcript	15001613	15004614	.	-	.	ID=chr2A.37.5;Parent=TraesCS2A01G033700;Name=chr2A.37.5;Type=AnnotatedLoci_NovelIsoform;PacBioID=chr2A.37.5;FLNC=1;
chr2A	PacBio	exon	15001613	15003459	.	-	.	Parent=chr2A.37.5;
chr2A	PacBio	exon	15004042	15004178	.	-	.	Parent=chr2A.37.5;
chr2A	PacBio	exon	15004334	15004614	.	-	.	Parent=chr2A.37.5;
chr5A	IWGSC_RefSeq_v1	gene	466613656	466618092	62	-	.	ID=TraesCS5A01G251000;Name=TraesCS5A01G251000;Type=GeneModel;
chr5A	IWGSC_RefSeq_v1	mRNA	466613864	466618092	62	-	.	ID=TraesCS5A01G251000.1;Parent=TraesCS5A01G251000;Name=TraesCS5A01G251000.1;Type=AnnotatedLoci_AnnotatedIsoform;PacBioID=chr5A.630.2;FLNC=1;
chr5A	IWGSC_RefSeq_v1	CDS	466613864	466614058	.	-	0	Parent=TraesCS5A01G251000.1;
chr5A	IWGSC_RefSeq_v1	CDS	466614148	466614237	.	-	0	Parent=TraesCS5A01G251000.1;
chr5A	IWGSC_RefSeq_v1	CDS	466614374	466614479	.	-	1	Parent=TraesCS5A01G251000.1;
chr5A	IWGSC_RefSeq_v1	CDS	466614558	466614729	.	-	2	Parent=TraesCS5A01G251000.1;
chr5A	IWGSC_RefSeq_v1	CDS	466614813	466614915	.	-	0	Parent=TraesCS5A01G251000.1;
chr5A	IWGSC_RefSeq_v1	CDS	466615001	466615255	.	-	0	Parent=TraesCS5A01G251000.1;
chr5A	IWGSC_RefSeq_v1	CDS	466615332	466615409	.	-	0	Parent=TraesCS5A01G251000.1;
chr5A	IWGSC_RefSeq_v1	CDS	466615498	466615590	.	-	0	Parent=TraesCS5A01G251000.1;
chr5A	IWGSC_RefSeq_v1	CDS	466615687	466615827	.	-	0	Parent=TraesCS5A01G251000.1;
chr5A	IWGSC_RefSeq_v1	CDS	466615907	466616011	.	-	0	Parent=TraesCS5A01G251000.1;
chr5A	IWGSC_RefSeq_v1	CDS	466616169	466616249	.	-	0	Parent=TraesCS5A01G251000.1;
chr5A	IWGSC_RefSeq_v1	CDS	466616328	466616369	.	-	0	Parent=TraesCS5A01G251000.1;
chr5A	IWGSC_RefSeq_v1	CDS	466616492	466616608	.	-	0	Parent=TraesCS5A01G251000.1;
chr5A	IWGSC_RefSeq_v1	CDS	466616685	466616828	.	-	0	Parent=TraesCS5A01G251000.1;
chr5A	IWGSC_RefSeq_v1	CDS	466616959	466617042	.	-	0	Parent=TraesCS5A01G251000.1;
chr5A	IWGSC_RefSeq_v1	CDS	466617138	466617231	.	-	1	Parent=TraesCS5A01G251000.1;
chr5A	IWGSC_RefSeq_v1	CDS	466617323	466617448	.	-	1	Parent=TraesCS5A01G251000.1;
chr5A	IWGSC_RefSeq_v1	CDS	466617540	466617613	.	-	0	Parent=TraesCS5A01G251000.1;
chr5A	IWGSC_RefSeq_v1	CDS	466617847	466618092	.	-	0	Parent=TraesCS5A01G251000.1;
chr5A	PacBio	transcript	466613656	466617194	.	-	.	ID=chr5A.630.1;Parent=TraesCS5A01G251000;Name=chr5A.630.1;Type=AnnotatedLoci_NovelIsoform;PacBioID=chr5A.630.1;FLNC=1;
chr5A	PacBio	exon	466613656	466614058	.	-	.	Parent=chr5A.630.1;
chr5A	PacBio	exon	466614148	466614237	.	-	.	Parent=chr5A.630.1;
chr5A	PacBio	exon	466614374	466614479	.	-	.	Parent=chr5A.630.1;
chr5A	PacBio	exon	466614558	466614729	.	-	.	Parent=chr5A.630.1;
chr5A	PacBio	exon	466614813	466614915	.	-	.	Parent=chr5A.630.1;
chr5A	PacBio	exon	466615001	466615255	.	-	.	Parent=chr5A.630.1;
chr5A	PacBio	exon	466615332	466615409	.	-	.	Parent=chr5A.630.1;
chr5A	PacBio	exon	466615498	466615827	.	-	.	Parent=chr5A.630.1;
chr5A	PacBio	exon	466615907	466616011	.	-	.	Parent=chr5A.630.1;
chr5A	PacBio	exon	466616169	466616249	.	-	.	Parent=chr5A.630.1;
chr5A	PacBio	exon	466616328	466616369	.	-	.	Parent=chr5A.630.1;
chr5A	PacBio	exon	466616492	466616608	.	-	.	Parent=chr5A.630.1;
chr5A	PacBio	exon	466616685	466616828	.	-	.	Parent=chr5A.630.1;
chr5A	PacBio	exon	466616959	466617042	.	-	.	Parent=chr5A.630.1;
chr5A	PacBio	exon	466617138	466617194	.	-	.	Parent=chr5A.630.1;
chr5A	IWGSC_RefSeq_v1	gene	474541395	474544902	56	-	.	ID=TraesCS5A01G260600;Name=TraesCS5A01G260600;Type=GeneModel;
chr5A	IWGSC_RefSeq_v1	mRNA	474541564	474544822	56	-	.	ID=TraesCS5A01G260600.1;Parent=TraesCS5A01G260600;Name=TraesCS5A01G260600.1;Type=GeneModel;PacBioID=*;FLNC=0;
chr5A	IWGSC_RefSeq_v1	CDS	474541564	474542313	.	-	0	Parent=TraesCS5A01G260600.1;
chr5A	IWGSC_RefSeq_v1	CDS	474542518	474543117	.	-	0	Parent=TraesCS5A01G260600.1;
chr5A	IWGSC_RefSeq_v1	CDS	474544060	474544482	.	-	0	Parent=TraesCS5A01G260600.1;
chr5A	IWGSC_RefSeq_v1	CDS	474544697	474544822	.	-	0	Parent=TraesCS5A01G260600.1;
chr5A	IWGSC_RefSeq_v1	mRNA	474541564	474544822	54	-	.	ID=TraesCS5A01G260600.2;Parent=TraesCS5A01G260600;Name=TraesCS5A01G260600.2;Type=GeneModel;PacBioID=*;FLNC=0;
chr5A	IWGSC_RefSeq_v1	CDS	474541564	474542490	.	-	0	Parent=TraesCS5A01G260600.2;
chr5A	IWGSC_RefSeq_v1	CDS	474542677	474543117	.	-	0	Parent=TraesCS5A01G260600.2;
chr5A	IWGSC_RefSeq_v1	CDS	474544060	474544482	.	-	0	Parent=TraesCS5A01G260600.2;
chr5A	IWGSC_RefSeq_v1	CDS	474544697	474544822	.	-	0	Parent=TraesCS5A01G260600.2;
chr5A	IWGSC_RefSeq_v1	mRNA	474541564	474544822	57	-	.	ID=TraesCS5A01G260600.3;Parent=TraesCS5A01G260600;Name=TraesCS5A01G260600.3;Type=AnnotatedLoci_AnnotatedIsoform;PacBioID=chr5A.644.3;FLNC=69;
chr5A	IWGSC_RefSeq_v1	CDS	474541564	474543117	.	-	0	Parent=TraesCS5A01G260600.3;
chr5A	IWGSC_RefSeq_v1	CDS	474544060	474544482	.	-	0	Parent=TraesCS5A01G260600.3;
chr5A	IWGSC_RefSeq_v1	CDS	474544697	474544822	.	-	0	Parent=TraesCS5A01G260600.3;
chr5A	IWGSC_RefSeq_v1	mRNA	474542138	474544822	49	-	.	ID=TraesCS5A01G260600.4;Parent=TraesCS5A01G260600;Name=TraesCS5A01G260600.4;Type=GeneModel;PacBioID=*;FLNC=0;
chr5A	IWGSC_RefSeq_v1	CDS	474542138	474542151	.	-	2	Parent=TraesCS5A01G260600.4;
chr5A	IWGSC_RefSeq_v1	CDS	474542262	474543117	.	-	0	Parent=TraesCS5A01G260600.4;
chr5A	IWGSC_RefSeq_v1	CDS	474544060	474544482	.	-	0	Parent=TraesCS5A01G260600.4;
chr5A	IWGSC_RefSeq_v1	CDS	474544697	474544822	.	-	0	Parent=TraesCS5A01G260600.4;
chr5A	PacBio	transcript	474541395	474544902	.	-	.	ID=chr5A.644.1;Parent=TraesCS5A01G260600;Name=chr5A.644.1;Type=AnnotatedLoci_NovelIsoform;PacBioID=chr5A.644.1;FLNC=1;
chr5A	PacBio	exon	474541395	474544482	.	-	.	Parent=chr5A.644.1;
chr5A	PacBio	exon	474544697	474544902	.	-	.	Parent=chr5A.644.1;
chr5A	PacBio	transcript	474541396	474544884	.	-	.	ID=chr5A.644.2;Parent=TraesCS5A01G260600;Name=chr5A.644.2;Type=AnnotatedLoci_NovelIsoform;PacBioID=chr5A.644.2;FLNC=1;
chr5A	PacBio	exon	474541396	474542455	.	-	.	Parent=chr5A.644.2;
chr5A	PacBio	exon	474544778	474544884	.	-	.	Parent=chr5A.644.2;
chr5B	IWGSC_RefSeq_v1	gene	431074179	431078699	51	-	.	ID=TraesCS5B01G249000;Name=TraesCS5B01G249000;Type=GeneModel;
chr5B	IWGSC_RefSeq_v1	mRNA	431074368	431077318	51	-	.	ID=TraesCS5B01G249000.1;Parent=TraesCS5B01G249000;Name=TraesCS5B01G249000.1;Type=AnnotatedLoci_AnnotatedIsoform;PacBioID=chr5B.720.1;FLNC=1;
chr5B	IWGSC_RefSeq_v1	CDS	431074368	431074562	.	-	0	Parent=TraesCS5B01G249000.1;
chr5B	IWGSC_RefSeq_v1	CDS	431074648	431074737	.	-	0	Parent=TraesCS5B01G249000.1;
chr5B	IWGSC_RefSeq_v1	CDS	431074819	431074924	.	-	1	Parent=TraesCS5B01G249000.1;
chr5B	IWGSC_RefSeq_v1	CDS	431075013	431075184	.	-	2	Parent=TraesCS5B01G249000.1;
chr5B	IWGSC_RefSeq_v1	CDS	431075261	431075363	.	-	0	Parent=TraesCS5B01G249000.1;
chr5B	IWGSC_RefSeq_v1	CDS	431075447	431075701	.	-	0	Parent=TraesCS5B01G249000.1;
chr5B	IWGSC_RefSeq_v1	CDS	431075778	431075855	.	-	0	Parent=TraesCS5B01G249000.1;
chr5B	IWGSC_RefSeq_v1	CDS	431075949	431076041	.	-	0	Parent=TraesCS5B01G249000.1;
chr5B	IWGSC_RefSeq_v1	CDS	431076157	431076297	.	-	0	Parent=TraesCS5B01G249000.1;
chr5B	IWGSC_RefSeq_v1	CDS	431076369	431076473	.	-	0	Parent=TraesCS5B01G249000.1;
chr5B	IWGSC_RefSeq_v1	CDS	431076754	431076834	.	-	0	Parent=TraesCS5B01G249000.1;
chr5B	IWGSC_RefSeq_v1	CDS	431076914	431076955	.	-	0	Parent=TraesCS5B01G249000.1;
chr5B	IWGSC_RefSeq_v1	CDS	431077069	431077182	.	-	0	Parent=TraesCS5B01G249000.1;
chr5B	IWGSC_RefSeq_v1	CDS	431077280	431077318	.	-	0	Parent=TraesCS5B01G249000.1;
chr5B	IWGSC_RefSeq_v1	mRNA	431074368	431078699	61	-	.	ID=TraesCS5B01G249000.2;Parent=TraesCS5B01G249000;Name=TraesCS5B01G249000.2;Type=AnnotatedLoci_AnnotatedIsoform;PacBioID=chr5B.720.3;FLNC=5;
chr5B	IWGSC_RefSeq_v1	CDS	431074368	431074562	.	-	0	Parent=TraesCS5B01G249000.2;
chr5B	IWGSC_RefSeq_v1	CDS	431074648	431074737	.	-	0	Parent=TraesCS5B01G249000.2;
chr5B	IWGSC_RefSeq_v1	CDS	431074819	431074924	.	-	1	Parent=TraesCS5B01G249000.2;
chr5B	IWGSC_RefSeq_v1	CDS	431075013	431075184	.	-	2	Parent=TraesCS5B01G249000.2;
chr5B	IWGSC_RefSeq_v1	CDS	431075261	431075363	.	-	0	Parent=TraesCS5B01G249000.2;
chr5B	IWGSC_RefSeq_v1	CDS	431075447	431075701	.	-	0	Parent=TraesCS5B01G249000.2;
chr5B	IWGSC_RefSeq_v1	CDS	431075778	431075855	.	-	0	Parent=TraesCS5B01G249000.2;
chr5B	IWGSC_RefSeq_v1	CDS	431075949	431076041	.	-	0	Parent=TraesCS5B01G249000.2;
chr5B	IWGSC_RefSeq_v1	CDS	431076157	431076297	.	-	0	Parent=TraesCS5B01G249000.2;
chr5B	IWGSC_RefSeq_v1	CDS	431076369	431076473	.	-	0	Parent=TraesCS5B01G249000.2;
chr5B	IWGSC_RefSeq_v1	CDS	431076754	431076834	.	-	0	Parent=TraesCS5B01G249000.2;
chr5B	IWGSC_RefSeq_v1	CDS	431076914	431076955	.	-	0	Parent=TraesCS5B01G249000.2;
chr5B	IWGSC_RefSeq_v1	CDS	431077069	431077185	.	-	0	Parent=TraesCS5B01G249000.2;
chr5B	IWGSC_RefSeq_v1	CDS	431077280	431077423	.	-	0	Parent=TraesCS5B01G249000.2;
chr5B	IWGSC_RefSeq_v1	CDS	431077549	431077632	.	-	0	Parent=TraesCS5B01G249000.2;
chr5B	IWGSC_RefSeq_v1	CDS	431077733	431077826	.	-	1	Parent=TraesCS5B01G249000.2;
chr5B	IWGSC_RefSeq_v1	CDS	431077918	431078043	.	-	1	Parent=TraesCS5B01G249000.2;
chr5B	IWGSC_RefSeq_v1	CDS	431078138	431078211	.	-	0	Parent=TraesCS5B01G249000.2;
chr5B	IWGSC_RefSeq_v1	CDS	431078454	431078699	.	-	0	Parent=TraesCS5B01G249000.2;
chr5B	IWGSC_RefSeq_v1	mRNA	431075330	431078699	52	-	.	ID=TraesCS5B01G249000.3;Parent=TraesCS5B01G249000;Name=TraesCS5B01G249000.3;Type=GeneModel;PacBioID=*;FLNC=0;
chr5B	IWGSC_RefSeq_v1	CDS	431075330	431075701	.	-	0	Parent=TraesCS5B01G249000.3;
chr5B	IWGSC_RefSeq_v1	CDS	431075778	431075855	.	-	0	Parent=TraesCS5B01G249000.3;
chr5B	IWGSC_RefSeq_v1	CDS	431075949	431076041	.	-	0	Parent=TraesCS5B01G249000.3;
chr5B	IWGSC_RefSeq_v1	CDS	431076157	431076297	.	-	0	Parent=TraesCS5B01G249000.3;
chr5B	IWGSC_RefSeq_v1	CDS	431076369	431076473	.	-	0	Parent=TraesCS5B01G249000.3;
chr5B	IWGSC_RefSeq_v1	CDS	431076754	431076834	.	-	0	Parent=TraesCS5B01G249000.3;
chr5B	IWGSC_RefSeq_v1	CDS	431076914	431076955	.	-	0	Parent=TraesCS5B01G249000.3;
chr5B	IWGSC_RefSeq_v1	CDS	431077069	431077185	.	-	0	Parent=TraesCS5B01G249000.3;
chr5B	IWGSC_RefSeq_v1	CDS	431077280	431077423	.	-	0	Parent=TraesCS5B01G249000.3;
chr5B	IWGSC_RefSeq_v1	CDS	431077549	431077632	.	-	0	Parent=TraesCS5B01G249000.3;
chr5B	IWGSC_RefSeq_v1	CDS	431077733	431077826	.	-	1	Parent=TraesCS5B01G249000.3;
chr5B	IWGSC_RefSeq_v1	CDS	431077918	431078043	.	-	1	Parent=TraesCS5B01G249000.3;
chr5B	IWGSC_RefSeq_v1	CDS	431078138	431078211	.	-	0	Parent=TraesCS5B01G249000.3;
chr5B	IWGSC_RefSeq_v1	CDS	431078454	431078699	.	-	0	Parent=TraesCS5B01G249000.3;
chr5B	PacBio	transcript	431074179	431077408	.	-	.	ID=chr5B.720.2;Parent=TraesCS5B01G249000;Name=chr5B.720.2;Type=AnnotatedLoci_NovelIsoform;PacBioID=chr5B.720.2;FLNC=1;
chr5B	PacBio	exon	431074179	431074469	.	-	.	Parent=chr5B.720.2;
chr5B	PacBio	exon	431074711	431074737	.	-	.	Parent=chr5B.720.2;
chr5B	PacBio	exon	431074819	431074924	.	-	.	Parent=chr5B.720.2;
chr5B	PacBio	exon	431075013	431075184	.	-	.	Parent=chr5B.720.2;
chr5B	PacBio	exon	431075261	431075363	.	-	.	Parent=chr5B.720.2;
chr5B	PacBio	exon	431075447	431075701	.	-	.	Parent=chr5B.720.2;
chr5B	PacBio	exon	431075778	431075855	.	-	.	Parent=chr5B.720.2;
chr5B	PacBio	exon	431075949	431076041	.	-	.	Parent=chr5B.720.2;
chr5B	PacBio	exon	431076157	431076297	.	-	.	Parent=chr5B.720.2;
chr5B	PacBio	exon	431076369	431076473	.	-	.	Parent=chr5B.720.2;
chr5B	PacBio	exon	431076754	431076834	.	-	.	Parent=chr5B.720.2;
chr5B	PacBio	exon	431076914	431076955	.	-	.	Parent=chr5B.720.2;
chr5B	PacBio	exon	431077069	431077185	.	-	.	Parent=chr5B.720.2;
chr5B	PacBio	exon	431077280	431077408	.	-	.	Parent=chr5B.720.2;
chr5D	IWGSC_RefSeq_v1	gene	365125649	365129881	52	-	.	ID=TraesCS5D01G258900;Name=TraesCS5D01G258900;Type=GeneModel;
chr5D	IWGSC_RefSeq_v1	mRNA	365125649	365128472	52	-	.	ID=TraesCS5D01G258900.1;Parent=TraesCS5D01G258900;Name=TraesCS5D01G258900.1;Type=GeneModel;PacBioID=*;FLNC=0;
chr5D	IWGSC_RefSeq_v1	CDS	365125649	365125843	.	-	0	Parent=TraesCS5D01G258900.1;
chr5D	IWGSC_RefSeq_v1	CDS	365125934	365126023	.	-	0	Parent=TraesCS5D01G258900.1;
chr5D	IWGSC_RefSeq_v1	CDS	365126104	365126209	.	-	1	Parent=TraesCS5D01G258900.1;
chr5D	IWGSC_RefSeq_v1	CDS	365126291	365126462	.	-	2	Parent=TraesCS5D01G258900.1;
chr5D	IWGSC_RefSeq_v1	CDS	365126532	365126634	.	-	0	Parent=TraesCS5D01G258900.1;
chr5D	IWGSC_RefSeq_v1	CDS	365126722	365126976	.	-	0	Parent=TraesCS5D01G258900.1;
chr5D	IWGSC_RefSeq_v1	CDS	365127054	365127131	.	-	0	Parent=TraesCS5D01G258900.1;
chr5D	IWGSC_RefSeq_v1	CDS	365127225	365127317	.	-	0	Parent=TraesCS5D01G258900.1;
chr5D	IWGSC_RefSeq_v1	CDS	365127433	365127573	.	-	0	Parent=TraesCS5D01G258900.1;
chr5D	IWGSC_RefSeq_v1	CDS	365127652	365127756	.	-	0	Parent=TraesCS5D01G258900.1;
chr5D	IWGSC_RefSeq_v1	CDS	365127912	365127992	.	-	0	Parent=TraesCS5D01G258900.1;
chr5D	IWGSC_RefSeq_v1	CDS	365128074	365128115	.	-	0	Parent=TraesCS5D01G258900.1;
chr5D	IWGSC_RefSeq_v1	CDS	365128229	365128342	.	-	0	Parent=TraesCS5D01G258900.1;
chr5D	IWGSC_RefSeq_v1	CDS	365128434	365128472	.	-	0	Parent=TraesCS5D01G258900.1;
chr5D	IWGSC_RefSeq_v1	mRNA	365125649	365129881	62	-	.	ID=TraesCS5D01G258900.2;Parent=TraesCS5D01G258900;Name=TraesCS5D01G258900.2;Type=AnnotatedLoci_AnnotatedIsoform;PacBioID=chr5D.661.1;FLNC=2;
chr5D	IWGSC_RefSeq_v1	CDS	365125649	365125843	.	-	0	Parent=TraesCS5D01G258900.2;
chr5D	IWGSC_RefSeq_v1	CDS	365125934	365126023	.	-	0	Parent=TraesCS5D01G258900.2;
chr5D	IWGSC_RefSeq_v1	CDS	365126104	365126209	.	-	1	Parent=TraesCS5D01G258900.2;
chr5D	IWGSC_RefSeq_v1	CDS	365126291	365126462	.	-	2	Parent=TraesCS5D01G258900.2;
chr5D	IWGSC_RefSeq_v1	CDS	365126532	365126634	.	-	0	Parent=TraesCS5D01G258900.2;
chr5D	IWGSC_RefSeq_v1	CDS	365126722	365126976	.	-	0	Parent=TraesCS5D01G258900.2;
chr5D	IWGSC_RefSeq_v1	CDS	365127054	365127131	.	-	0	Parent=TraesCS5D01G258900.2;
chr5D	IWGSC_RefSeq_v1	CDS	365127225	365127317	.	-	0	Parent=TraesCS5D01G258900.2;
chr5D	IWGSC_RefSeq_v1	CDS	365127433	365127573	.	-	0	Parent=TraesCS5D01G258900.2;
chr5D	IWGSC_RefSeq_v1	CDS	365127652	365127756	.	-	0	Parent=TraesCS5D01G258900.2;
chr5D	IWGSC_RefSeq_v1	CDS	365127912	365127992	.	-	0	Parent=TraesCS5D01G258900.2;
chr5D	IWGSC_RefSeq_v1	CDS	365128074	365128115	.	-	0	Parent=TraesCS5D01G258900.2;
chr5D	IWGSC_RefSeq_v1	CDS	365128229	365128345	.	-	0	Parent=TraesCS5D01G258900.2;
chr5D	IWGSC_RefSeq_v1	CDS	365128434	365128577	.	-	0	Parent=TraesCS5D01G258900.2;
chr5D	IWGSC_RefSeq_v1	CDS	365128732	365128815	.	-	0	Parent=TraesCS5D01G258900.2;
chr5D	IWGSC_RefSeq_v1	CDS	365128916	365129009	.	-	1	Parent=TraesCS5D01G258900.2;
chr5D	IWGSC_RefSeq_v1	CDS	365129101	365129226	.	-	1	Parent=TraesCS5D01G258900.2;
chr5D	IWGSC_RefSeq_v1	CDS	365129327	365129400	.	-	0	Parent=TraesCS5D01G258900.2;
chr5D	IWGSC_RefSeq_v1	CDS	365129636	365129881	.	-	0	Parent=TraesCS5D01G258900.2;
