# Supplementary material for: Alternative Splicing Diversified the Heat Response and Evolutionary Strategy of Conserved Heat Shock Protein 90s in Hexaploid Wheat (Triticum aestivum L.)
Source: Front Genet. 2020 Nov 27;11:577897. doi: 10.3389/fgene.2020.577897 (PMC7729002; doi:10.3389/fgene.2020.577897)
Supplement: Supplementary file 14 [file Table_5.XLSX]

## Sheet: Sheet1
	Supplemental Table 5. Isoform classification based on FPKM value. The isoform expression percentage is calculated as the FPKM value of this isoform divided by the sum of FPKM value in the same gene. GHS, grains with heat stress. LHS, flag leaves with heat stress. The characters following to GHS or LHS represent the heat stress duration.
TranscriptID	GeneID	Subfamily	Isoform Type	FPKM													Isoform expression percentage (IEP)
				GHS_0	GHS_5m	GHS_10m	GHS_30m	GHS_1h	GHS_4h	LHS_0	LHS_5m	LHS_10m	LHS_30m	LHS_1h	LHS_4h		GHS_0	GHS_5m	GHS_10m	GHS_30m	GHS_1h	GHS_4h	LHS_0	LHS_5m	LHS_10m	LHS_30m	LHS_1h	LHS_4h
TraesCS2A01G033700.1	TraesCS2A01G033700	AA	major	4.49333	8.44333	8.34333	37.8533	52.8567	101.54	1.41	2.93333	59.4067	953.073	1009.51	51.17		0.200924	0.29948	0.258628	0.250033	0.14579	0.330355	0.552219	0.494938	0.539178	0.542861	0.532623	0.538934
chr2A.37.1	TraesCS2A01G033700	AA	rare	0.05	0.113333	0	0.556667	1.14667	0.826667	0	0	0.0433333	0.923333	1.28333	0.0866667		0.0022358	0.00401986	0	0.00367696	0.00316275	0.00268951	0	0	0.000393296	0.000525921	0.000677096	0.000912793
chr2A.37.2	TraesCS2A01G033700	AA	minor	1.81	3.97667	7.51333	22.8633	17.0467	26.0667	0.11	0.653333	12.5533	75.6767	59.14	3.03		0.0809361	0.14105	0.232899	0.151019	0.0470184	0.0848064	0.0430809	0.110236	0.113935	0.0431046	0.0312027	0.0319127
chr2A.37.3	TraesCS2A01G033700	AA	minor	3.47667	0.286667	0	0	85.2633	0.0866667	0	0.0333333	0.0933333	1.91667	0.406667	0.103333		0.155463	0.0101679	0	0	0.235175	0.000281965	0	0.0056243	0.000847099	0.00109171	0.00021456	0.00108833
chr2A.37.5	TraesCS2A01G033700	AA	major	12.5333	15.3733	16.4033	90.12	206.24	178.847	1.03333	2.30667	38.0833	724.06	825.013	40.5567		0.560441	0.545283	0.508473	0.595271	0.568854	0.581867	0.4047	0.389201	0.345647	0.412417	0.435283	0.427152
TraesCS2B01G047400.1	TraesCS2B01G047400	AA	major	1.25	2.45667	4.08	28.96	36.67	59.8667	1.65	1.67	56.1533	913.51	569.193	16.9133		0.129803	0.250255	0.256711	0.251374	0.133566	0.346658	0.619524	0.46475	0.602181	0.6151	0.591443	0.619234
chr2B.52.1	TraesCS2B01G047400	AA	major	2.32667	4.04667	7.80667	51.19	61.6767	76.3533	0.963333	1.26	36.9567	561.307	383.61	9.88333		0.241606	0.412224	0.491191	0.444332	0.224649	0.442124	0.361702	0.350649	0.396318	0.377949	0.398606	0.36185
chr2B.52.2	TraesCS2B01G047400	AA	minor	1.18667	0.226667	0.673333	2.19667	39.85	0	0	0.19	0	2.49	3.08333	0.126667		0.123226	0.02309	0.0423658	0.0190672	0.145148	0	0	0.0528757	0	0.00167661	0.00320386	0.00463754
chr2B.52.3	TraesCS2B01G047400	AA	minor	1.19667	0.0966667	0	2.28333	27.7767	0.0333333	0	0	0	0.633333	0.496667	0		0.124264	0.0098472	0	0.0198195	0.101173	0.000193017	0	0	0	0.000426447	0.000516082	0
chr2B.52.4	TraesCS2B01G047400	AA	rare	0	0	0	0	0.0866667	0.126667	0	0.0666667	0.14	2.10667	0.936667	0		0	0	0	0	0.000315672	0.000733463	0	0.0185529	0.00150134	0.0014185	0.000973282	0
chr2B.52.6	TraesCS2B01G047400	AA	minor	3.67	2.99	3.33333	30.5767	108.487	36.3167	0.05	0.406667	0	5.09333	5.06	0.39		0.381101	0.304584	0.209732	0.265407	0.395148	0.210292	0.0187735	0.113173	0	0.00342953	0.0052578	0.0142787
TraesCS2D01G033200.1	TraesCS2D01G033200	AA	rare	0	0	0.04	0	0.0533333	0	0	0	0.403333	1.02667	0.65	0.0633333		0	0	0.000565718	0	9.87112e-05	0	0	0	0.00112159	0.000411484	0.000301601	0.000362367
TraesCS2D01G033200.2	TraesCS2D01G033200	AA	major	7.55667	15.81	16.6133	57.5133	83.2667	104.193	9.91667	14.5833	205.61	1386.88	1163.47	96.9733		0.151123	0.241411	0.234961	0.217001	0.154113	0.268595	0.542092	0.516042	0.571758	0.555857	0.539853	0.554841
chr2D.38.1	TraesCS2D01G033200	AA	minor	2.98667	5.14333	6.14333	20.06	28.5733	23.47	0.503333	0.963333	11.1	53.9167	52.3333	5.73		0.0597294	0.0785362	0.0868848	0.0756876	0.0528845	0.0605022	0.0275146	0.0340882	0.0308668	0.0216096	0.0242827	0.0327847
chr2D.38.2	TraesCS2D01G033200	AA	major	24.4067	20.4633	16.5467	85.19	318.567	94.6	4.92333	8.19667	84.28	619.923	556.137	43.4367		0.488101	0.312465	0.234018	0.321427	0.589614	0.243865	0.269133	0.290045	0.234365	0.248463	0.258048	0.248527
chr2D.38.4	TraesCS2D01G033200	AA	minor	7.98	10.04	13.0133	48.31	67.1167	69.5033	1.46667	2.52333	28.5367	196.79	173.68	13.0633		0.159589	0.153306	0.184047	0.182277	0.124222	0.179169	0.0801749	0.0892899	0.0793545	0.0788726	0.0805877	0.074743
chr2D.38.5	TraesCS2D01G033200	AA	minor	5.23	12.1333	16.8167	50.9567	36.3767	87.99	1.32333	1.99333	26.4767	218.98	189.583	13.9433		0.104593	0.18527	0.237837	0.192263	0.0673272	0.226825	0.0723397	0.0705355	0.0736261	0.0877662	0.0879669	0.079778
chr2D.38.6	TraesCS2D01G033200	AA	rare	1.04	0	0.37	0.873333	0.913333	1.57333	0.16	0	2.26667	12.4367	14.98	1.00333		0.0207986	0	0.00523289	0.00329514	0.00169043	0.00405582	0.00874636	0	0.00630312	0.00498456	0.00695074	0.00574066
chr2D.38.7	TraesCS2D01G033200	AA	rare	0.803333	1.9	1.16333	2.13333	5.43	6.59	0	0	0.936667	5.08	4.33	0.563333		0.0160656	0.0290121	0.016453	0.0080492	0.01005	0.016988	0	0	0.00260467	0.00203604	0.00200913	0.00322316
TraesCS5A01G260600.1	TraesCS5A01G260600	AB	rare	0	0.0333333	0.373333	0.27	0	0.206667	0	0.173333	0.0366667	1.24333	0.183333	0		0	0.00015918	0.00158087	0.00111868	0	0.000859905	0	0.000908297	0.000180482	0.00355729	0.000529681	0
TraesCS5A01G260600.2	TraesCS5A01G260600	AB	rare	0	0	0.0366667	0.0366667	0.153333	0	0.13	0	0.366667	0.296667	0.183333	0		0	0	0.000155264	0.000151919	0.000691449	0	0.000628931	0	0.00180482	0.000848791	0.000529681	0
TraesCS5A01G260600.3	TraesCS5A01G260600	AB	major	68.2467	121.66	136.227	142.19	85.02	138.397	96.5233	88.4467	96.3067	164.333	166.647	68.5333		0.428955	0.580975	0.576849	0.589128	0.383393	0.575845	0.466973	0.463476	0.474043	0.470173	0.481471	0.483628
TraesCS5A01G260600.4	TraesCS5A01G260600	AB	minor	9.84333	7.41333	18.3	8.93333	8.68	20.24	1.00333	0.246667	2.59333	1.65	0.413333	0.796667		0.0618688	0.0354016	0.0774909	0.037013	0.039142	0.0842152	0.00485406	0.00129258	0.012765	0.0047208	0.00119419	0.00562194
chr5A.644.1	TraesCS5A01G260600	AB	minor	5.24333	9.31667	13.8767	11.3233	6.03	12.4433	14.2467	13.54	12.6567	22.3	23.64	9.29		0.0329562	0.0444908	0.0587604	0.0469154	0.027192	0.0517746	0.0689244	0.070952	0.062299	0.0638024	0.0683	0.065558
chr5A.644.2	TraesCS5A01G260600	AB	major	75.7667	70.9833	67.3433	78.6033	121.873	69.05	94.7967	88.4267	91.2	159.693	155.053	63.0867		0.47622	0.338974	0.285164	0.325673	0.549581	0.287305	0.45862	0.463371	0.448907	0.456898	0.447976	0.445192
TraesCS5B01G258900.1	TraesCS5B01G258900	AB	rare	0	0.103333	0.106667	0.0566667	0.133333	0.213333	0	0.183333	1.07667	1.92667	0.553333	0		0	0.00108252	0.000993326	0.000370758	0.000740083	0.00134683	0	0.00136956	0.00464628	0.00327651	0.00153912	0
TraesCS5B01G258900.3	TraesCS5B01G258900	AB	minor	0.506667	1.56	7.22	1.22	5.95333	3.22333	0	0.07	0	0.486667	0.333333	0.106667		0.00638548	0.0163425	0.0672358	0.0079822	0.0330447	0.0203498	0	0.000522921	0	0.000827632	0.000927179	0.00120586
TraesCS5B01G258900.4	TraesCS5B01G258900	AB	rare	0	0.33	0	0	0	0	0.226667	0.133333	0.166667	0.396667	0	0		0	0.00345707	0	0	0	0	0.00156827	0.000996041	0.000719238	0.000674576	0	0
TraesCS5B01G258900.2	TraesCS5B01G258900	AB	major	17.61	28.8733	33.85	47.53	28.5233	60.18	51.5533	47.0033	86.8767	230.093	126.107	32.8333		0.221937	0.302476	0.315226	0.310979	0.158322	0.379932	0.356688	0.351129	0.37491	0.3913	0.35077	0.37118
chr5B.739.1	TraesCS5B01G258900	AB	rare	0	0	0	0.0566667	0.0233333	0	0	0.13	0.0466667	0.323333	0.13	0		0	0	0	0.000370758	0.000129515	0	0	0.00097114	0.000201387	0.000549865	0.0003616	0
chr5B.739.2	TraesCS5B01G258900	AB	rare	0.45	0.663333	2.84333	2.53	0.796667	0.76	0.813333	2.35333	5.99333	4.89667	1.58	0.603333		0.00567132	0.00694905	0.0264783	0.0165533	0.004422	0.00479808	0.00562731	0.0175801	0.0258638	0.00832733	0.00439483	0.00682067
chr5B.739.4	TraesCS5B01G258900	AB	major	40.2767	27.9867	25.9867	47.4067	98.8133	36.6567	1.51333	0.01	0	2.01667	0	0.776667		0.507604	0.293187	0.241999	0.310172	0.548475	0.231423	0.0104705	7.47031e-05	0	0.00342957	0	0.00878019
chr5B.739.5	TraesCS5B01G258900	AB	major	13.1233	25.68	28.1267	35.5333	26.8733	43.4067	69.7967	63.1567	103.077	255.79	161.533	39.5167		0.165392	0.269023	0.261928	0.232487	0.149164	0.274038	0.482911	0.4718	0.44482	0.435	0.449311	0.446735
chr5B.739.6	TraesCS5B01G258900	AB	minor	7.38	10.26	9.25	18.5067	19.0433	13.9567	20.63	20.8233	34.49	92.0933	69.2767	14.62		0.0930096	0.107483	0.08614	0.121085	0.105702	0.0881121	0.142735	0.155557	0.148839	0.156615	0.192696	0.165279
TraesCS5D01G268000.2	TraesCS5D01G268000	AB	rare	0.09	0	0.246667	0.13	0.04	0.0633333	0	0.0666667	0.23	0.123333	0.0466667	0.0533333		0.000983248	0	0.002073	0.000749438	0.00018024	0.000382332	0	0.000449327	0.000943125	0.000195393	0.000120612	0.000614392
TraesCS5D01G268000.3	TraesCS5D01G268000	AB	rare	2.21667	0	3.84333	0	4.78	4.33333	0	0.05	0.0566667	0.0466667	0	0		0.024217	0	0.0322996	0	0.0215386	0.0261596	0	0.000336995	0.000232364	7.39325e-05	0	0
TraesCS5D01G268000.1	TraesCS5D01G268000	AB	major	26.3167	55.16	56.5	86.9233	64.16	82.5533	110.117	107.557	186.613	490.157	292.247	68.0833		0.287509	0.48562	0.47483	0.501105	0.289105	0.49836	0.740878	0.724922	0.765216	0.776539	0.755322	0.78431
chr5D.681.1	TraesCS5D01G268000	AB	rare	0.203333	0.553333	2.19	1.73667	0.276667	0.24	0.303333	0.693333	2.20667	1.39	0.166667	0.08		0.00222141	0.00487146	0.0184049	0.0100117	0.00124666	0.00144884	0.00204086	0.004673	0.00904854	0.00220213	0.000430756	0.000921588
chr5D.681.2	TraesCS5D01G268000	AB	major	62.2333	56.6433	53.8233	84.3	150.67	77.2267	35.1233	37	49.8233	124.05	87.0433	16.86		0.679898	0.498679	0.452335	0.485982	0.678918	0.466204	0.236314	0.249377	0.204303	0.196528	0.224967	0.194225
chr5D.681.3	TraesCS5D01G268000	AB	rare	0.166667	0.48	1.41667	0.0633333	0.87	0.653333	3.02333	3.00333	4.73333	14.56	6.53	1.56333		0.00182083	0.00422585	0.0119058	0.000365111	0.00392021	0.00394406	0.0203413	0.0202422	0.0194092	0.0230669	0.016877	0.0180094
chr5D.681.5	TraesCS5D01G268000	AB	rare	0.306667	0.75	0.97	0.31	1.13	0.58	0.0633333	0	0.206667	0.88	0.883333	0.166667		0.00335033	0.00660289	0.00815195	0.00178712	0.00509177	0.00350136	0.000426114	0	0.000847446	0.00139416	0.00228301	0.00191998
TraesCS7A01G242200.1	TraesCS7A01G242200	AB	major	28.95	39.2333	64.2933	159.573	144.847	95.85	77.8367	62.91	271.693	1078.65	857.277	70.47		0.413375	0.635495	0.689991	0.656464	0.325601	0.749765	0.489067	0.4248	0.468434	0.479704	0.477498	0.464413
chr7A.448.1	TraesCS7A01G242200	AB	rare	0.0666667	0.126667	1.03333	1.38667	0.45	0.293333	0.13	0.72	3.1	2.66333	0.75	0.06		0.000951928	0.00205173	0.0110896	0.00570457	0.00101155	0.00229453	0.000816822	0.0048618	0.0053448	0.00118446	0.000417746	0.000395413
chr7A.448.10	TraesCS7A01G242200	AB	rare	0.186667	0.236667	0.166667	0.45	0.456667	0.51	0.246667	0	1.14	2.42	2.01333	0.33		0.0026654	0.00383349	0.00178865	0.00185124	0.00102654	0.00398936	0.00154987	0	0.00196551	0.00107624	0.00112142	0.00217477
chr7A.448.2	TraesCS7A01G242200	AB	rare	0.113333	1.44	1.55	7.86333	14.1367	5.26	0	1.05333	5.59	8.45333	3.66667	1.48667		0.00161828	0.0233249	0.0166345	0.0323487	0.0317778	0.0411452	0	0.00711263	0.00963788	0.00375943	0.00204231	0.00979746
chr7A.448.3	TraesCS7A01G242200	AB	minor	19.6533	14.7333	12.79	42.8733	114.053	14.5867	0.553333	0	1.19	1.96	1.12333	0.3		0.280628	0.238648	0.137261	0.176375	0.25638	0.114101	0.00347673	0	0.00205171	0.000871666	0.00062569	0.00197707
chr7A.448.4	TraesCS7A01G242200	AB	major	9.68	0	0	0	77.7967	0	55.5767	47.8067	195.42	819.443	618.167	56.1367		0.13822	0	0	0	0.174879	0	0.349202	0.322814	0.336929	0.364429	0.344315	0.369953
chr7A.448.5	TraesCS7A01G242200	AB	minor	0.32	0.693333	5.64	6.39667	2.46333	0.423333	0.21	3.93667	7.54	7.57667	1.07333	0.11		0.00456925	0.0112305	0.060528	0.0263151	0.00553732	0.00331143	0.00131948	0.0265823	0.0129999	0.00336955	0.000597841	0.000724924
chr7A.448.6	TraesCS7A01G242200	AB	minor	0	0	0	0.283333	13.55	0	19.9067	25.3667	76.9533	260.197	252.203	18.4533		0	0	0	0.0011656	0.030459	0	0.125079	0.171288	0.132677	0.115717	0.140476	0.121612
chr7A.448.8	TraesCS7A01G242200	AB	minor	10.82	5.21667	7.64	24.03	75.8167	10.6167	4.48333	6.18	17.0033	65.8367	58.3933	4.39333		0.154498	0.0844987	0.0819918	0.0988563	0.170428	0.0830465	0.0281699	0.0417304	0.0293159	0.0292794	0.0325248	0.028953
chr7A.448.9	TraesCS7A01G242200	AB	rare	0.243333	0.0566667	0.0666667	0.223333	1.29	0.3	0.21	0.12	0.373333	1.37	0.683333	0		0.00347454	0.000917877	0.000715461	0.000918765	0.00289979	0.00234668	0.00131948	0.0008103	0.000643674	0.000609277	0.000380613	0
TraesCS7B01G149200.2	TraesCS7B01G149200	AB	rare	0	0.0433333	0	0	0.0366667	0.336667	0.0433333	0.0333333	0.243333	0.56	0.5	0.0633333		0	0.00025027	0	0	6.60704e-05	0.00114184	0.000254199	0.000207293	0.000482724	0.000296476	0.00024455	0.000265085
TraesCS7B01G149200.1	TraesCS7B01G149201	AB	major	56.43	93.6867	135.547	200.79	160.053	191.863	103.16	88.2633	292.053	1136.55	1235.31	144.91		0.345956	0.541083	0.594581	0.562206	0.288403	0.650722	0.60515	0.54889	0.579375	0.601714	0.604191	0.606529
chr7B.1495.1	TraesCS7B01G149202	AB	rare	0	0	0	0	0	0	0	2.13	9.80667	1.55667	0	0		0	0	0	0	0	0	0	0.013246	0.0194545	0.000824133	0	0
chr7B.1495.10	TraesCS7B01G149203	AB	rare	0.47	0.7	1.23333	0.51	0.88	0.9	0.12	0.0866667	0.19	1.32	0.723333	0.09		0.00288143	0.00404282	0.00541007	0.00142798	0.00158569	0.00305243	0.000703936	0.000538961	0.000376922	0.000698837	0.000353783	0.0003767
chr7B.1495.11	TraesCS7B01G149204	AB	rare	6.75333	2.84	0.2	0.87	17.1567	2.99	2.71	0.256667	0.21	5.31667	18.4733	3.05		0.0414027	0.0164023	0.000877308	0.00243597	0.030915	0.0101409	0.0158972	0.00159615	0.000416598	0.00281476	0.00903531	0.012766
chr7B.1495.12	TraesCS7B01G149205	AB	rare	0.36	0.443333	0.686667	0.336667	0.183333	0.283333	0	0	0.0966667	0.303333	0.23	0		0.00220705	0.00256045	0.00301209	0.000942657	0.000330352	0.000960951	0	0	0.000191767	0.000160591	0.000112493	0
chr7B.1495.2	TraesCS7B01G149206	AB	minor	2.48	3.50667	15.6833	15.6967	8.69667	4.02333	1.44333	3.57333	9.37	19.0467	10.2767	1.09333		0.0152042	0.0202526	0.0687956	0.0439502	0.0156707	0.0136455	0.00846679	0.0222218	0.0185882	0.0100837	0.00502632	0.00457621
chr7B.1495.3	TraesCS7B01G149207	AB	rare	0.44	0.64	4.90333	4.65667	2.15667	1.20333	0.413333	0.296667	0	6.29333	3.48667	0.713333		0.00269751	0.00369629	0.0215087	0.0130385	0.00388614	0.00408122	0.00242467	0.0018449	0	0.00333183	0.00170533	0.0029857
chr7B.1495.4	TraesCS7B01G149208	AB	rare	0	0	0.143333	0.15	0	0	0	1.49	2.79333	3.13333	0.39	0.11		0	0	0.000628738	0.000419996	0	0	0	0.00926598	0.00554141	0.00165885	0.000190749	0.000460412
chr7B.1495.6	TraesCS7B01G149209	AB	minor	44.11	34.8	42.8967	78.7167	151.337	52.0267	0	0.696667	1.01	1.34	1.93333	0.493333		0.270425	0.200986	0.188168	0.220404	0.272697	0.176453	0	0.00433241	0.00200364	0.000709425	0.000945594	0.00206488
chr7B.1495.7	TraesCS7B01G149200	AB	major	51.8733	35.84	26.3067	54.8933	213.577	40.39	62.1967	63.7867	188.037	711.23	771.307	87.9133		0.31802	0.206992	0.115395	0.1537	0.384848	0.136986	0.364854	0.396675	0.373027	0.376541	0.377246	0.367967
chr7B.1495.8	TraesCS7B01G149201	AB	rare	0.00666667	0.0866667	0.11	0.0833333	0.273333	0.416667	0	0	0	0.206667	0.3	0.0366667		4.08714e-05	0.000500539	0.00048252	0.000233331	0.000492525	0.00141316	0	0	0	0.000109414	0.00014673	0.000153471
chr7B.1495.9	TraesCS7B01G149202	AB	rare	0.19	0.56	0.26	0.443333	0.613333	0.413333	0.383333	0.19	0.273333	1.99667	1.64	0.443333		0.00116483	0.00323425	0.0011405	0.00124132	0.00110518	0.00140186	0.00224869	0.00118157	0.000542238	0.00105708	0.000802125	0.0018556
TraesCS7D01G241100.1	TraesCS7D01G241100	AB	minor	11.3467	19.1	35.2433	57.5233	47.4033	49.42	29.3833	18.97	92.4233	373.203	256.633	28.4033		0.135991	0.214872	0.300891	0.239587	0.125527	0.331834	0.268341	0.201416	0.281524	0.27435	0.239425	0.231587
chr7D.468.1	TraesCS7D01G241100	AB	rare	0.27	0.56	3.89333	4.62333	1.73333	0.473333	0.373333	2.00667	7.40333	8.71	1.92	0.366667		0.00323599	0.00629992	0.0332394	0.0192564	0.00458999	0.00317823	0.00340944	0.021306	0.0225507	0.00640291	0.00179126	0.00298962
chr7D.468.2	TraesCS7D01G241100	AB	rare	0	0	0	0	0	0	0	0	0	0	0	0		0	0	0	0	0	0	0	0	0	0	0	0
chr7D.468.3	TraesCS7D01G241100	AB	major	62.5567	53.9933	57.3567	138.307	289.033	72.3333	53.1967	51.3233	154.253	673.99	555.377	63.46		0.74975	0.607417	0.489684	0.576054	0.765381	0.485687	0.485814	0.54493	0.46986	0.495464	0.518136	0.517421
chr7D.468.4	TraesCS7D01G241100	AB	rare	0	0	0	0	0	0	0	0	0	0	0	0		0	0	0	0	0	0	0	0	0	0	0	0
chr7D.468.5	TraesCS7D01G241100	AB	minor	9.26333	15.2367	20.6367	39.64	39.4633	26.7033	26.5467	21.8833	74.2167	304.417	257.943	30.4167		0.111022	0.17141	0.176186	0.165102	0.104502	0.179301	0.242435	0.232348	0.226066	0.223783	0.240647	0.248002
TraesCS7A01G529900.2	TraesCS7A01G529900	B	rare	0.05	0	0.11	0.283333	0.0266667	0.01	0.0966667	0.133333	0.493333	0.756667	0.333333	0.25		0.00252525	0	0.00339192	0.00711595	0.000456856	0.000344947	0.00097335	0.00197873	0.00508539	0.00503817	0.0014374	0.00353774
TraesCS7A01G529900.1	TraesCS7A01G529900	B	minor	2.54667	3.20667	8.89667	5.25	6.16333	3.59333	16.09	11.4467	18.44	26.4567	44.3433	12.73		0.12862	0.128352	0.274334	0.131854	0.105591	0.123951	0.162012	0.169874	0.190083	0.176159	0.191217	0.180142
chr7A.1139.1	TraesCS7A01G529900	B	minor	2.73333	4.03667	4.76	6.62667	7.67	3.64667	4.7	2.69667	3.78	6.72333	7.66667	2.3		0.138047	0.161574	0.146778	0.166429	0.131403	0.125791	0.047325	0.0400198	0.0389651	0.0447665	0.0330602	0.0325472
chr7A.1139.2	TraesCS7A01G529900	B	minor	3.85333	3.06333	2.77	1.63	8.84	4.31667	28.27	21.6167	25.3733	43.0367	63.4067	20.39		0.194613	0.122615	0.0854147	0.0409376	0.151448	0.148902	0.284655	0.320801	0.261554	0.286555	0.273422	0.288538
chr7A.1139.3	TraesCS7A01G529900	B	rare	0	0.23	0.273333	1.13333	0.606667	0	0.106667	0	0.386667	0.25	0.21	0.336667		0	0.00920614	0.00842841	0.0284638	0.0103935	0	0.00107404	0	0.00398584	0.0016646	0.000905563	0.00476415
chr7A.1139.4	TraesCS7A01G529900	B	major	8.26667	10.34	14.7533	17.3133	29.49	12.78	48.9767	30.8267	48.3233	70.68	114.93	34.3567		0.417508	0.413876	0.454929	0.434826	0.505225	0.440842	0.493153	0.457482	0.498127	0.470614	0.495602	0.486179
chr7A.1139.5	TraesCS7A01G529900	B	minor	2.35	4.10667	0.866667	7.58	5.57333	4.64333	1.07333	0.663333	0.213333	2.28333	1.01	0.303333		0.118687	0.164376	0.0267242	0.190373	0.0954828	0.16017	0.0108075	0.00984418	0.00219909	0.0152033	0.00435533	0.00429245
TraesCS7B01G446900.1	TraesCS7B01G446900	B	rare	0	0	0	0	0	0	0	0	0	0	0	0		0	0	0	0	0	0	0	0	0	0	0	0
TraesCS7B01G446900.2	TraesCS7B01G446900	B	rare	0	0	0	0	0	0	0	0	0	0	0.146667	0		0	0	0	0	0	0	0	0	0	0	0.000725462	0
TraesCS7B01G446900.3	TraesCS7B01G446900	B	minor	3.33	4.88333	5.00333	8.29333	5.75667	3.45333	25.9	18.11	29.06	37.8167	58.67	20.2933		0.134166	0.154243	0.121765	0.165063	0.0881077	0.101113	0.276966	0.278415	0.32362	0.289081	0.290201	0.272956
chr7B.1092.10	TraesCS7B01G446900	B	rare	0	0	0	0	0	0	0	0	0	0	0	0		0	0	0	0	0	0	0	0	0	0	0	0
chr7B.1092.11	TraesCS7B01G446900	B	minor	4.29667	7.77333	10.2933	10.4633	12.31	11.3233	4.18	3.37	2.54333	5.21667	8.34667	1.99		0.173113	0.245525	0.250507	0.208253	0.188409	0.331544	0.0446995	0.051809	0.0283232	0.0398777	0.0412854	0.0267665
chr7B.1092.13	TraesCS7B01G446900	B	major	11.8167	11.3767	14.82	19.1067	37.89	13.34	31.91	21.7933	26.2967	43.0067	72.1833	25.5967		0.476095	0.359339	0.360672	0.380283	0.579919	0.390591	0.341235	0.335042	0.292847	0.328755	0.357043	0.344288
chr7B.1092.2	TraesCS7B01G446900	B	minor	3.36	4.30333	9.75667	6.57	5.80667	4.16	0.65	2.49	1.24667	0.19	9.27667	4.55		0.135375	0.135923	0.237446	0.130764	0.088873	0.121804	0.00695088	0.0382802	0.0138832	0.00145241	0.0458855	0.0611998
chr7B.1092.3	TraesCS7B01G446900	B	rare	0.0866667	0.1	0.123333	1.11	0.456667	0.02	1.11667	0.446667	0.573333	1.91667	0.516667	0.193333		0.00349181	0.00315856	0.00300154	0.0220925	0.00698944	0.000585594	0.0119413	0.00686686	0.0063848	0.0146515	0.00255561	0.00260043
chr7B.1092.5	TraesCS7B01G446900	B	rare	0.0633333	0.136667	0.19	0.983333	0.216667	0	0.4	0.176667	0.843333	1.46	0.423333	0.426667		0.00255171	0.0043167	0.004624	0.0195714	0.00331616	0	0.00427746	0.002716	0.00939159	0.0111607	0.00209395	0.00573888
chr7B.1092.6	TraesCS7B01G446900	B	minor	1.48333	2.91333	0.633333	1.77667	1.99667	1.08	9.04333	8.27	7.54667	9.8	17.0067	12.06		0.0597636	0.0920194	0.0154133	0.0353612	0.0305597	0.0316221	0.0967064	0.127139	0.0840417	0.074914	0.0841206	0.162213
chr7B.1092.7	TraesCS7B01G446900	B	minor	0.0733333	0	0.12	1.56	0.606667	0.416667	12.72	5.00667	13.31	20.48	24.0733	5.12		0.00295461	0	0.00292042	0.0310489	0.00928524	0.0121999	0.136023	0.0769704	0.148224	0.156555	0.119075	0.0688666
chr7B.1092.8	TraesCS7B01G446900	B	rare	0.06	0	0.0833333	0.24	0.123333	0.14	0.6	0.0933333	0.576667	0.523333	0.126667	0		0.00241741	0	0.00202807	0.00477675	0.00188766	0.00409916	0.0064162	0.00143487	0.00642192	0.00400051	0.000626535	0
chr7B.1092.9	TraesCS7B01G446900	B	minor	0.25	0.173333	0.0666667	0.14	0.173333	0.22	6.99333	5.29	7.8	10.4067	11.4	4.11667		0.0100725	0.00547484	0.00162245	0.00278644	0.00265293	0.00644154	0.0747843	0.0813262	0.0868629	0.0795515	0.0563882	0.0553712
TraesCS7D01G517800.1	TraesCS7D01G517800	B	major	4.88333	6.76	13.58	12.25	10.7867	10.2433	45.2167	31.0567	40.7533	74.2567	113.403	35.71		0.235341	0.280227	0.449173	0.282323	0.139081	0.353016	0.487196	0.470912	0.488278	0.482583	0.484623	0.483788
chr7D.1156.1	TraesCS7D01G517800	B	major	10.3133	8.69333	9.18333	14.6867	47.8333	11.4933	23.5	20.8333	17.73	32.6433	55.75	16.44		0.497028	0.36037	0.303749	0.33848	0.616753	0.396094	0.253205	0.315896	0.212429	0.212144	0.238244	0.222724
chr7D.1156.2	TraesCS7D01G517800	B	minor	3.26	4.21	4.66	7.03667	10.2233	4.30333	8.63333	6.22	6.45333	9.62333	16.55	4.93		0.157108	0.17452	0.154135	0.162173	0.131818	0.148306	0.0930216	0.0943139	0.0773194	0.0625406	0.0707255	0.0667901
chr7D.1156.3	TraesCS7D01G517800	B	minor	2.29333	2.51	1.57333	5.21333	6.08667	1.55	13.4233	2.79667	12.5	24.9233	38.9133	10.46		0.110522	0.104049	0.0520397	0.120151	0.0784803	0.0534176	0.144632	0.0424059	0.149766	0.161973	0.166294	0.141709
chr7D.1156.4	TraesCS7D01G517800	B	rare	0	0	0	0.26	0	0.0566667	0	0	0.133333	0.506667	0.0466667	0		0	0	0	0.00599216	0	0.0019529	0	0	0.00159751	0.00329275	0.000199427	0
chr7D.1156.5	TraesCS7D01G517800	B	minor	0	1.57333	1.11667	2.26667	1.15333	1.36	1.63333	4.71	5.17	10.7067	8.2	6.11		0	0.0652204	0.036935	0.0522394	0.0148708	0.0468696	0.0175987	0.0714177	0.0619434	0.069581	0.0350422	0.0827764
chr7D.1156.6	TraesCS7D01G517800	B	rare	0	0.376667	0.12	1.67667	1.47333	0.01	0.403333	0.333333	0.723333	1.21333	1.14	0.163333		0	0.0156142	0.00396913	0.0386418	0.0189969	0.00034463	0.0043458	0.00505433	0.00866648	0.00788527	0.00487173	0.00221279
TraesCS5A01G251000.1	TraesCS5A01G251000	C1	major	14.2367	23.3267	34.44	46.84	25.5967	49.3267	15.8967	19.0033	19.33	77.75	104.683	73.91		0.434133	0.52943	0.585184	0.528807	0.356881	0.559619	0.54534	0.514624	0.532018	0.56094	0.55273	0.552653
chr5A.630.1	TraesCS5A01G251000	C1	major	18.5567	20.7333	24.4133	41.7367	46.1267	38.8167	13.2533	17.9233	17.0033	60.8567	84.71	59.8267		0.565867	0.47057	0.414816	0.471193	0.643119	0.440381	0.45466	0.485376	0.467982	0.43906	0.44727	0.447347
TraesCS5B01G249000.1	TraesCS5B01G249000	C1	minor	1.91	0	0	0	12.4833	0	0	0.146667	0	0.16	0.25	0.183333		0.0833333	0	0	0	0.15218	0	0	0.00166251	0	0.000530844	0.000593707	0.000641691
TraesCS5B01G249000.2	TraesCS5B01G249000	C1	major	10.4033	14.9733	21.3533	45.9733	31.09	75.2367	62.7667	70.4433	71.1833	241.407	343.743	235.547		0.453898	0.548474	0.569018	0.57577	0.379008	0.636502	0.814623	0.798496	0.783411	0.800933	0.816331	0.824445
TraesCS5B01G249000.3	TraesCS5B01G249000	C1	rare	0	0	0.116667	0.333333	0	0.136667	0	0	0.816667	0.36	0.0533333	0.0666667		0	0	0.0031089	0.00417467	0	0.0011562	0	0	0.00898786	0.0011944	0.000126657	0.000233342
chr5B.720.2	TraesCS5B01G249000	C1	major	10.6067	12.3267	16.0567	33.54	38.4567	42.83	14.2833	17.63	18.8633	59.48	77.0367	49.9067		0.462769	0.451526	0.427874	0.420055	0.468812	0.362342	0.185377	0.199841	0.207601	0.197341	0.182949	0.17468
TraesCS5D01G258900.1	TraesCS5D01G258900	C1	minor	1.78333	0	0	0	12.4367	0.0733333	0	0	0	0	0.04	0		0.111831	0	0	0	0.250168	0.000743344	0	0	0	0	0.000182548	0
TraesCS5D01G258900.2	TraesCS5D01G258900	C1	major	14.1633	25.6533	33.0667	60.7333	37.2767	98.58	27.8467	31.3633	29.2167	141.947	219.08	125.01		0.888169	1	1	1	0.749832	0.999257	1	1	1	1	0.999817	1
TraesCS5A01G101900.1	TraesCS5A01G101900	C2	major	5.04333	7.41667	7.77	7.85	4.87667	8.13	2.88333	4.22667	2.99667	3.86333	7.82667	12.4667		0.751241	0.720065	0.670406	0.697158	0.829836	0.71504	0.421951	0.493002	0.430762	0.454332	0.432253	0.535663
TraesCS5A01G101900.2	TraesCS5A01G101900	C2	minor	0.246667	0.466667	0.483333	0.33	0.133333	0.0666667	0.626667	0.486667	0.286667	0.08	0.883333	0.133333		0.0367428	0.0453074	0.0417026	0.0293073	0.0226886	0.00586338	0.0917073	0.0567652	0.0412075	0.00940808	0.048785	0.00572902
chr5A.240.1	TraesCS5A01G101900	C2	rare	0	0.293333	0	0	0	0	0	0	0	0	0	0		0	0.028479	0	0	0	0	0	0	0	0	0	0
chr5A.240.2	TraesCS5A01G101900	C2	minor	0	0	0	0	0.02	0	0.683333	1.84	0.316667	1.05667	0.726667	0		0	0	0	0	0.00340329	0	0.1	0.214619	0.0455199	0.124265	0.0401325	0
chr5A.240.3	TraesCS5A01G101900	C2	major	1.42333	2.12333	3.33667	3.08	0.846667	3.17333	2.64	2.02	3.35667	3.50333	8.67	10.6733		0.212016	0.206149	0.287892	0.273535	0.144073	0.279097	0.386341	0.235614	0.482511	0.411995	0.478829	0.458608
TraesCS5B01G106300.1	TraesCS5B01G106300	C2	rare	0.06	0	0	0	0.0166667	0	0.0366667	0.0433333	0.11	0.576667	1.76667	0.26		0.00971922	0	0	0	0.00140607	0	0.00188874	0.00179732	0.0054672	0.00958661	0.0171438	0.00941801
chr5B.1631.1	TraesCS5B01G106300	C2	rare	0.0333333	0.0533333	0.133333	0.366667	0.146667	0.1	0.146667	0.226667	0.956667	1.91	0.193333	0.19		0.00539957	0.00723327	0.0185701	0.0322014	0.0123735	0.0117371	0.00755495	0.00940135	0.047548	0.0317522	0.00187611	0.0068824
chr5B.1631.2	TraesCS5B01G106300	C2	rare	0	0	0	0	0	0	0	0	0	0	0	0		0	0	0	0	0	0	0	0	0	0	0	0
chr5B.1631.3	TraesCS5B01G106300	C2	rare	0	0.0566667	0	0	0	0	0	0	0.09	0.04	0.13	0		0	0.00768535	0	0	0	0	0	0	0.00447316	0.000664967	0.00126152	0
chr5B.1631.4	TraesCS5B01G106300	C2	rare	0.05	0	0	0	0.0533333	0	0	0	0.0433333	0.0833333	0	0		0.00809935	0	0	0	0.00449944	0	0	0	0.00215374	0.00138535	0	0
chr5B.1631.5	TraesCS5B01G106300	C2	minor	0	0.17	0	0.88	0.156667	0.07	0.06	0.0366667	0.116667	0.643333	0.183333	0.19		0	0.0230561	0	0.0772834	0.0132171	0.00821596	0.00309066	0.00152081	0.00579854	0.0106949	0.00177907	0.0068824
chr5B.1631.6	TraesCS5B01G106300	C2	rare	0	0	0	0.0333333	0	0	0	0	0.173333	0.153333	0.03	0		0	0	0	0.0029274	0	0	0	0	0.00861498	0.00254904	0.000291121	0
chr5B.1631.7	TraesCS5B01G106300	C2	rare	0	0	0	0.183333	0	0.03	0.07	0	0.13	1.23333	0.743333	0.213333		0	0	0	0.0161007	0	0.00352113	0.00360577	0	0.00646123	0.0205032	0.00721333	0.0077276
chr5B.1631.8	TraesCS5B01G106300	C2	major	6.03	7.09333	7.04667	9.92333	11.48	8.32	19.1	23.8033	18.5	55.5133	100.003	26.7533		0.976782	0.962025	0.98143	0.871487	0.968504	0.976526	0.98386	0.987281	0.919483	0.922864	0.970435	0.96909
TraesCS5D01G113700.2	TraesCS5D01G113700	C2	major	3.06	5.42333	4.78	5.28333	2.27	4.25667	0.4	0.27	0.18	0	0	0		0.40494	0.482217	0.411951	0.417545	0.255343	0.379608	0.0361119	0.0220588	0.0160571	0	0	0
TraesCS5D01G113700.1	TraesCS5D01G113700	C2	minor	0.193333	0.44	0.806667	0.863333	0.186667	1.4	0.463333	0.876667	0.173333	0.83	2.63333	0.87		0.0255845	0.0391227	0.0695203	0.0682297	0.0209974	0.124851	0.0418297	0.0716231	0.0154624	0.0286141	0.047229	0.0343602
chr5D.1512.1	TraesCS5D01G113700	C2	rare	0	0	0.02	0	0	0.0333333	0	0.0166667	0.04	0.103333	0	0.0166667		0	0	0.00172364	0	0	0.00297265	0	0.00136166	0.00356824	0.0035624	0	0.000658241
chr5D.1512.2	TraesCS5D01G113700	C2	minor	0	0	0	0	0	0	2.16333	1.40667	2.17667	5.86667	10.8233	5.18333		0	0	0	0	0	0	0.195305	0.114924	0.194172	0.202252	0.194117	0.204713
chr5D.1512.3	TraesCS5D01G113700	C2	minor	0.263333	0	1.06333	0.653333	0.916667	0.523333	0	0	0	0	0	0		0.0348478	0	0.0916403	0.0516333	0.103112	0.0466706	0	0	0	0	0	0
chr5D.1512.4	TraesCS5D01G113700	C2	major	4.00667	5.21	4.78667	5.85333	5.47	5	5.64333	6.55667	5.85667	15.12	27.58	12.62		0.530216	0.463248	0.412525	0.462592	0.615298	0.445898	0.509479	0.535675	0.52245	0.521259	0.494649	0.49842
chr5D.1512.6	TraesCS5D01G113700	C2	minor	0.0333333	0.173333	0.146667	0	0.0466667	0	2.40667	3.11333	2.78333	7.08667	14.72	6.63		0.00441112	0.015412	0.01264	0	0.00524934	0	0.217274	0.254357	0.24829	0.244312	0.264004	0.261848
